# Supplementary material for: The range of the mange: Spatiotemporal patterns of sarcoptic mange in red foxes (Vulpes vulpes) as revealed by camera trapping
Source: PLoS One. 2017 Apr 19;12(4):e0176200. doi: 10.1371/journal.pone.0176200 (PMC5397041; doi:10.1371/journal.pone.0176200)
Supplement: S1 Appendix — Red fox events detected by camera traps from 2010 until 2015 in the southeast of Norway and covariates used in the study. (XLSX) [file pone.0176200.s001.xlsx]

## Sheet: Dataset
Area	Camera_ID	DATE	Mange-compatible lesions	Season	Time period	Time	x	y	Dist_settle (m)	Grid_id	Agriculture	Human_Settlement	Human_population
4	3	2011-01-27	NA	W	1	1	616712	6641112	1192.67	3909	0.140625	0.011719	65.8
4	4	2011-01-14	NA	W	1	1	604587	6634732	436.189	3713	0.008333	0	1133.84
4	5	2011-01-30	0	W	1	1	616343	6639625	933.901	3813	0.183333	0.008333	25.52
4	5	2011-01-30	0	W	1	1	616343	6639625	933.901	3813	0.183333	0.008333	25.52
4	5	2011-01-26	0	W	1	1	616343	6639625	933.901	3813	0.183333	0.008333	25.52
4	6	2011-02-13	0	W	1	2	623230	6639497	2149.75	3815	0.262222	0	49
4	6	2011-01-19	NA	W	1	1	623230	6639497	2149.75	3815	0.262222	0	49
4	11	2011-01-26	0	W	1	1	618059	6628453	2175.7	3429	0.210938	0.003906	58.98
4	11	2011-01-26	0	W	1	1	618059	6628453	2175.7	3429	0.210938	0.003906	58.98
4	11	2010-12-14	0	W	1	12	618059	6628453	2175.7	3429	0.210938	0.003906	58.98
4	11	2010-12-14	0	W	1	12	618059	6628453	2175.7	3429	0.210938	0.003906	58.98
4	11	2010-11-16	0	W	1	11	618059	6628453	2175.7	3429	0.210938	0.003906	58.98
4	12	2011-02-15	0	W	1	2	621862	6628988	2081.58	3526	0.183594	0	44.08
4	12	2011-02-14	0	W	1	2	621862	6628988	2081.58	3526	0.183594	0	44.08
4	13	2011-02-05	0	W	1	2	591131	6618782	2084.01	3228	0.008333	0	325.48
4	15	2011-02-08	0	W	1	2	589827	6620801	1801.65	3324	0.071111	0.004444	21.44
4	16	2010-12-25	0	W	1	12	596583	6623853	940.286	3422	0.125	0.011719	30.46
4	16	2010-12-22	NA	W	1	12	596583	6623853	940.286	3422	0.125	0.011719	30.46
4	16	2010-12-19	0	W	1	12	596583	6623853	940.286	3422	0.125	0.011719	30.46
4	22	2011-03-02	0	W	1	3	626755	6625968	5043.74	3335	0.04	0	7.88
4	22	2011-02-27	NA	W	1	2	626755	6625968	5043.74	3335	0.04	0	7.88
4	22	2011-02-27	0	W	1	2	626755	6625968	5043.74	3335	0.04	0	7.88
4	22	2011-02-14	NA	W	1	2	626755	6625968	5043.74	3335	0.04	0	7.88
4	22	2011-01-29	0	W	1	1	626755	6625968	5043.74	3335	0.04	0	7.88
4	22	2011-01-11	NA	W	1	1	626755	6625968	5043.74	3335	0.04	0	7.88
4	22	2011-01-11	0	W	1	1	626755	6625968	5043.74	3335	0.04	0	7.88
4	22	2010-11-20	0	W	1	11	626755	6625968	5043.74	3335	0.04	0	7.88
4	26	2011-01-19	0	W	1	1	621644	6620654	5808.69	3238	0.265625	0	7.64
4	27	2011-02-05	NA	W	1	2	624625	6618275	4596.39	3143	0.133333	0	7.88
4	27	2011-02-04	0	W	1	2	624625	6618275	4596.39	3143	0.133333	0	7.88
4	27	2011-01-27	0	W	1	1	624625	6618275	4596.39	3143	0.133333	0	7.88
4	27	2011-01-24	0	W	1	1	624625	6618275	4596.39	3143	0.133333	0	7.88
4	27	2011-01-21	1	W	1	1	624625	6618275	4596.39	3143	0.133333	0	7.88
4	29	2011-02-14	NA	W	1	2	610935	6610907	3138.79	2946	0.40625	0	8.42
4	29	2011-01-22	0	W	1	1	610935	6610907	3138.79	2946	0.40625	0	8.42
4	32	2011-01-14	0	W	1	1	623215	6615669	6556.56	3046	0.1875	0	19.88
4	32	2011-01-13	0	W	1	1	623215	6615669	6556.56	3046	0.1875	0	19.88
4	33	2011-03-01	0	W	1	3	618450	6606488	487.978	2852	0.429688	0	74.72
4	33	2011-02-23	0	W	1	2	618450	6606488	487.978	2852	0.429688	0	74.72
4	33	2011-02-10	0	W	1	2	618450	6606488	487.978	2852	0.429688	0	74.72
4	33	2011-02-06	0	W	1	2	618450	6606488	487.978	2852	0.429688	0	74.72
4	33	2011-02-05	0	W	1	2	618450	6606488	487.978	2852	0.429688	0	74.72
4	33	2011-01-14	0	W	1	1	618450	6606488	487.978	2852	0.429688	0	74.72
4	33	2011-01-04	0	W	1	1	618450	6606488	487.978	2852	0.429688	0	74.72
4	33	2011-01-03	0	W	1	1	618450	6606488	487.978	2852	0.429688	0	74.72
4	33	2011-01-01	0	W	1	1	618450	6606488	487.978	2852	0.429688	0	74.72
4	33	2010-12-05	0	W	1	12	618450	6606488	487.978	2852	0.429688	0	74.72
4	33	2010-12-05	0	W	1	12	618450	6606488	487.978	2852	0.429688	0	74.72
4	35	2011-02-24	NA	W	1	2	604165	6601680	1424.09	2656	0.109375	0.003906	20.32
4	35	2011-01-07	0	W	1	1	604165	6601680	1424.09	2656	0.109375	0.003906	20.32
4	36	2010-12-14	0	W	1	12	608601	6603827	3861.64	2753	0.115556	0	19.82
4	36	2010-12-13	0	W	1	12	608601	6603827	3861.64	2753	0.115556	0	19.82
4	36	2010-12-10	0	W	1	12	608601	6603827	3861.64	2753	0.115556	0	19.82
4	36	2010-12-08	0	W	1	12	608601	6603827	3861.64	2753	0.115556	0	19.82
4	36	2010-12-04	0	W	1	12	608601	6603827	3861.64	2753	0.115556	0	19.82
4	36	2010-12-03	0	W	1	12	608601	6603827	3861.64	2753	0.115556	0	19.82
4	38	2011-02-23	0	W	1	2	613040	6601690	7283.92	2658	0.035156	0	13.54
4	38	2011-02-20	0	W	1	2	613040	6601690	7283.92	2658	0.035156	0	13.54
4	38	2011-02-01	0	W	1	2	613040	6601690	7283.92	2658	0.035156	0	13.54
4	38	2011-01-31	0	W	1	1	613040	6601690	7283.92	2658	0.035156	0	13.54
4	38	2011-01-29	0	W	1	1	613040	6601690	7283.92	2658	0.035156	0	13.54
4	38	2011-01-27	0	W	1	1	613040	6601690	7283.92	2658	0.035156	0	13.54
4	38	2011-01-27	0	W	1	1	613040	6601690	7283.92	2658	0.035156	0	13.54
4	38	2011-01-22	0	W	1	1	613040	6601690	7283.92	2658	0.035156	0	13.54
4	38	2011-01-21	0	W	1	1	613040	6601690	7283.92	2658	0.035156	0	13.54
4	38	2011-01-19	0	W	1	1	613040	6601690	7283.92	2658	0.035156	0	13.54
4	38	2011-01-18	NA	W	1	1	613040	6601690	7283.92	2658	0.035156	0	13.54
4	41	2011-02-03	0	W	1	2	606724	6597384	258.869	2560	0.171875	0.023438	37.06
4	41	2011-01-24	0	W	1	1	606724	6597384	258.869	2560	0.171875	0.023438	37.06
4	41	2011-01-24	0	W	1	1	606724	6597384	258.869	2560	0.171875	0.023438	37.06
4	41	2010-12-06	0	W	1	12	606724	6597384	258.869	2560	0.171875	0.023438	37.06
4	43	2011-01-22	0	W	1	1	604044	6591246	2201.6	2367	0.191406	0	76.2
4	44	2011-02-22	0	W	1	2	612177	6593619	3801.27	2466	0.183594	0	31.76
4	44	2011-02-03	0	W	1	2	612177	6593619	3801.27	2466	0.183594	0	31.76
4	44	2011-01-27	0	W	1	1	612177	6593619	3801.27	2466	0.183594	0	31.76
4	44	2011-01-27	0	W	1	1	612177	6593619	3801.27	2466	0.183594	0	31.76
4	44	2011-01-27	0	W	1	1	612177	6593619	3801.27	2466	0.183594	0	31.76
4	44	2011-01-26	0	W	1	1	612177	6593619	3801.27	2466	0.183594	0	31.76
4	44	2011-01-26	0	W	1	1	612177	6593619	3801.27	2466	0.183594	0	31.76
4	44	2011-01-26	0	W	1	1	612177	6593619	3801.27	2466	0.183594	0	31.76
4	44	2011-01-14	0	W	1	1	612177	6593619	3801.27	2466	0.183594	0	31.76
4	44	2011-01-14	0	W	1	1	612177	6593619	3801.27	2466	0.183594	0	31.76
4	44	2011-01-02	NA	W	1	1	612177	6593619	3801.27	2466	0.183594	0	31.76
4	44	2010-12-23	0	W	1	12	612177	6593619	3801.27	2466	0.183594	0	31.76
4	45	2010-12-28	0	W	1	12	618879	6593837	3197.75	2468	0.226563	0	8
4	45	2010-12-28	0	W	1	12	618879	6593837	3197.75	2468	0.226563	0	8
4	45	2010-12-27	0	W	1	12	618879	6593837	3197.75	2468	0.226563	0	8
4	45	2010-12-14	0	W	1	12	618879	6593837	3197.75	2468	0.226563	0	8
4	45	2010-11-27	0	W	1	11	618879	6593837	3197.75	2468	0.226563	0	8
4	46	2011-02-10	0	W	1	2	621057	6593386	1270.02	2373	0.40625	0.011719	49.38
4	48	2011-01-30	NA	W	1	1	620977	6585578	1985.28	2181	0.089844	0	7.66
4	48	2011-01-19	0	W	1	1	620977	6585578	1985.28	2181	0.089844	0	7.66
4	48	2010-12-20	0	W	1	12	620977	6585578	1985.28	2181	0.089844	0	7.66
4	48	2010-12-17	0	W	1	12	620977	6585578	1985.28	2181	0.089844	0	7.66
4	48	2010-12-14	0	W	1	12	620977	6585578	1985.28	2181	0.089844	0	7.66
4	48	2010-12-12	0	W	1	12	620977	6585578	1985.28	2181	0.089844	0	7.66
4	48	2010-12-11	0	W	1	12	620977	6585578	1985.28	2181	0.089844	0	7.66
4	48	2010-12-10	0	W	1	12	620977	6585578	1985.28	2181	0.089844	0	7.66
4	49	2011-01-29	NA	W	1	1	610794	6581060	725.41	2081	0.1375	0.0125	83.72
4	49	2011-01-28	0	W	1	1	610794	6581060	725.41	2081	0.1375	0.0125	83.72
4	49	2011-01-27	0	W	1	1	610794	6581060	725.41	2081	0.1375	0.0125	83.72
4	49	2011-01-26	0	W	1	1	610794	6581060	725.41	2081	0.1375	0.0125	83.72
4	49	2011-01-15	0	W	1	1	610794	6581060	725.41	2081	0.1375	0.0125	83.72
4	49	2011-01-13	0	W	1	1	610794	6581060	725.41	2081	0.1375	0.0125	83.72
4	49	2010-12-31	0	W	1	12	610794	6581060	725.41	2081	0.1375	0.0125	83.72
4	49	2010-12-20	0	W	1	12	610794	6581060	725.41	2081	0.1375	0.0125	83.72
4	49	2010-12-20	0	W	1	12	610794	6581060	725.41	2081	0.1375	0.0125	83.72
4	49	2010-12-16	0	W	1	12	610794	6581060	725.41	2081	0.1375	0.0125	83.72
4	49	2010-12-16	0	W	1	12	610794	6581060	725.41	2081	0.1375	0.0125	83.72
4	49	2010-12-15	0	W	1	12	610794	6581060	725.41	2081	0.1375	0.0125	83.72
4	49	2010-12-15	0	W	1	12	610794	6581060	725.41	2081	0.1375	0.0125	83.72
4	49	2010-11-06	0	W	1	11	610794	6581060	725.41	2081	0.1375	0.0125	83.72
4	49	2010-11-05	0	W	1	11	610794	6581060	725.41	2081	0.1375	0.0125	83.72
4	49	2010-11-04	NA	W	1	11	610794	6581060	725.41	2081	0.1375	0.0125	83.72
4	49	2010-11-04	0	W	1	11	610794	6581060	725.41	2081	0.1375	0.0125	83.72
4	50	2011-02-11	0	W	1	2	609506	6581348	810.243	2081	0.1375	0.0125	83.72
4	50	2011-02-09	0	W	1	2	609506	6581348	810.243	2081	0.1375	0.0125	83.72
4	50	2011-01-31	0	W	1	1	609506	6581348	810.243	2081	0.1375	0.0125	83.72
4	50	2011-01-30	0	W	1	1	609506	6581348	810.243	2081	0.1375	0.0125	83.72
4	50	2011-01-26	0	W	1	1	609506	6581348	810.243	2081	0.1375	0.0125	83.72
4	50	2011-01-26	0	W	1	1	609506	6581348	810.243	2081	0.1375	0.0125	83.72
4	50	2011-01-04	0	W	1	1	609506	6581348	810.243	2081	0.1375	0.0125	83.72
4	50	2010-12-25	0	W	1	12	609506	6581348	810.243	2081	0.1375	0.0125	83.72
4	50	2010-12-25	0	W	1	12	609506	6581348	810.243	2081	0.1375	0.0125	83.72
4	50	2010-12-24	0	W	1	12	609506	6581348	810.243	2081	0.1375	0.0125	83.72
4	50	2010-12-19	0	W	1	12	609506	6581348	810.243	2081	0.1375	0.0125	83.72
4	50	2010-12-19	0	W	1	12	609506	6581348	810.243	2081	0.1375	0.0125	83.72
4	51	2011-01-28	0	W	1	1	617590	6582329	4943.4	2083	0.070313	0	4.94
4	51	2011-01-28	0	W	1	1	617590	6582329	4943.4	2083	0.070313	0	4.94
4	51	2011-01-13	0	W	1	1	617590	6582329	4943.4	2083	0.070313	0	4.94
4	51	2010-12-29	0	W	1	12	617590	6582329	4943.4	2083	0.070313	0	4.94
4	54	2011-01-26	0	W	1	1	594566	6609162	1579.39	2941	0.230469	0.03125	108.06
4	66	2011-01-11	0	W	1	1	601667	6603003	2415.06	2751	0.370833	0	56.74
4	69	2011-01-28	NA	W	1	1	602049	6600010	2114.7	2655	0.226563	0	15.4
4	69	2011-01-23	0	W	1	1	602049	6600010	2114.7	2655	0.226563	0	15.4
3	76	2011-09-10	0	S	2	9	476723	6721186	180.346	6651	0.128906	0.066406	99.56
3	76	2011-07-30	0	S	2	7	476723	6721186	180.346	6651	0.128906	0.066406	99.56
3	77	2011-08-30	0	S	2	8	477314	6723532	444.99	6747	0.195313	0	10.44
3	77	2011-07-16	0	S	2	7	477314	6723532	444.99	6747	0.195313	0	10.44
3	77	2011-07-04	NA	S	2	7	477314	6723532	444.99	6747	0.195313	0	10.44
3	77	2011-06-29	0	S	2	6	477314	6723532	444.99	6747	0.195313	0	10.44
3	78	2011-09-09	0	S	2	9	481790	6724689	2744.87	6749	0.210938	0	20.08
3	78	2011-09-07	0	S	2	9	481790	6724689	2744.87	6749	0.210938	0	20.08
3	78	2011-09-03	0	S	2	9	481790	6724689	2744.87	6749	0.210938	0	20.08
3	78	2011-08-30	0	S	2	8	481790	6724689	2744.87	6749	0.210938	0	20.08
3	78	2011-08-11	0	S	2	8	481790	6724689	2744.87	6749	0.210938	0	20.08
3	78	2011-08-10	0	S	2	8	481790	6724689	2744.87	6749	0.210938	0	20.08
3	78	2011-08-05	NA	S	2	8	481790	6724689	2744.87	6749	0.210938	0	20.08
3	78	2011-07-31	0	S	2	7	481790	6724689	2744.87	6749	0.210938	0	20.08
3	78	2011-07-31	NA	S	2	7	481790	6724689	2744.87	6749	0.210938	0	20.08
3	78	2011-07-30	0	S	2	7	481790	6724689	2744.87	6749	0.210938	0	20.08
3	78	2011-06-20	0	S	2	6	481790	6724689	2744.87	6749	0.210938	0	20.08
3	78	2011-06-19	0	S	2	6	481790	6724689	2744.87	6749	0.210938	0	20.08
3	78	2011-06-19	0	S	2	6	481790	6724689	2744.87	6749	0.210938	0	20.08
3	78	2011-06-18	NA	S	2	6	481790	6724689	2744.87	6749	0.210938	0	20.08
3	78	2011-06-18	0	S	2	6	481790	6724689	2744.87	6749	0.210938	0	20.08
3	78	2011-06-18	0	S	2	6	481790	6724689	2744.87	6749	0.210938	0	20.08
3	81	2011-06-16	0	S	2	6	505341	6713979	501.798	6372	0	0.136719	75.28
3	82	2011-09-19	0	S	2	9	508386	6709770	4795.04	6181	0	0	1.68
3	84	2011-07-25	0	S	2	7	511987	6705330	10305.7	6086	0	0	8.8
3	85	2011-09-19	NA	S	2	9	512580	6705824	10184.7	6086	0	0	8.8
3	85	2011-09-13	0	S	2	9	512580	6705824	10184.7	6086	0	0	8.8
3	85	2011-09-13	0	S	2	9	512580	6705824	10184.7	6086	0	0	8.8
3	85	2011-09-09	0	S	2	9	512580	6705824	10184.7	6086	0	0	8.8
3	85	2011-09-07	0	S	2	9	512580	6705824	10184.7	6086	0	0	8.8
3	85	2011-08-31	0	S	2	8	512580	6705824	10184.7	6086	0	0	8.8
3	85	2011-08-31	0	S	2	8	512580	6705824	10184.7	6086	0	0	8.8
3	85	2011-08-14	0	S	2	8	512580	6705824	10184.7	6086	0	0	8.8
3	85	2011-08-13	0	S	2	8	512580	6705824	10184.7	6086	0	0	8.8
3	85	2011-07-26	0	S	2	7	512580	6705824	10184.7	6086	0	0	8.8
3	85	2011-07-04	0	S	2	7	512580	6705824	10184.7	6086	0	0	8.8
3	85	2011-07-04	NA	S	2	7	512580	6705824	10184.7	6086	0	0	8.8
3	88	2011-09-17	0	S	2	9	491525	6728170	3219.61	6848	0.008333	0	7.16
3	88	2011-09-17	0	S	2	9	491525	6728170	3219.61	6848	0.008333	0	7.16
3	88	2011-09-17	0	S	2	9	491525	6728170	3219.61	6848	0.008333	0	7.16
3	88	2011-08-16	0	S	2	8	491525	6728170	3219.61	6848	0.008333	0	7.16
3	88	2011-08-10	0	S	2	8	491525	6728170	3219.61	6848	0.008333	0	7.16
3	88	2011-06-28	0	S	2	6	491525	6728170	3219.61	6848	0.008333	0	7.16
3	88	2011-06-22	0	S	2	6	491525	6728170	3219.61	6848	0.008333	0	7.16
3	88	2011-06-22	0	S	2	6	491525	6728170	3219.61	6848	0.008333	0	7.16
3	88	2011-06-20	1	S	2	6	491525	6728170	3219.61	6848	0.008333	0	7.16
3	88	2011-06-16	0	S	2	6	491525	6728170	3219.61	6848	0.008333	0	7.16
3	89	2011-08-28	0	S	2	8	491961	6729014	2667.41	6848	0.008333	0	7.16
3	89	2011-08-27	0	S	2	8	491961	6729014	2667.41	6848	0.008333	0	7.16
3	89	2011-08-25	0	S	2	8	491961	6729014	2667.41	6848	0.008333	0	7.16
3	89	2011-08-22	0	S	2	8	491961	6729014	2667.41	6848	0.008333	0	7.16
3	89	2011-08-11	0	S	2	8	491961	6729014	2667.41	6848	0.008333	0	7.16
3	89	2011-07-26	0	S	2	7	491961	6729014	2667.41	6848	0.008333	0	7.16
3	89	2011-07-17	0	S	2	7	491961	6729014	2667.41	6848	0.008333	0	7.16
3	89	2011-07-15	0	S	2	7	491961	6729014	2667.41	6848	0.008333	0	7.16
3	89	2011-07-07	0	S	2	7	491961	6729014	2667.41	6848	0.008333	0	7.16
3	89	2011-07-03	0	S	2	7	491961	6729014	2667.41	6848	0.008333	0	7.16
3	89	2011-06-26	0	S	2	6	491961	6729014	2667.41	6848	0.008333	0	7.16
3	89	2011-06-25	0	S	2	6	491961	6729014	2667.41	6848	0.008333	0	7.16
3	91	2011-08-06	NA	S	2	8	528203	6695071	4790.77	5706	0	0	2.4
3	91	2011-08-06	0	S	2	8	528203	6695071	4790.77	5706	0	0	2.4
3	91	2011-07-02	0	S	2	7	528203	6695071	4790.77	5706	0	0	2.4
3	91	2011-06-27	0	S	2	6	528203	6695071	4790.77	5706	0	0	2.4
3	92	2011-09-20	NA	S	2	9	532665	6694981	7779.32	5708	0	0	5.08
3	92	2011-09-19	NA	S	2	9	532665	6694981	7779.32	5708	0	0	5.08
3	92	2011-09-11	0	S	2	9	532665	6694981	7779.32	5708	0	0	5.08
3	92	2011-09-02	0	S	2	9	532665	6694981	7779.32	5708	0	0	5.08
3	92	2011-09-02	0	S	2	9	532665	6694981	7779.32	5708	0	0	5.08
3	92	2011-08-30	0	S	2	8	532665	6694981	7779.32	5708	0	0	5.08
3	92	2011-08-29	0	S	2	8	532665	6694981	7779.32	5708	0	0	5.08
3	92	2011-08-28	0	S	2	8	532665	6694981	7779.32	5708	0	0	5.08
3	92	2011-08-23	0	S	2	8	532665	6694981	7779.32	5708	0	0	5.08
3	92	2011-08-21	0	S	2	8	532665	6694981	7779.32	5708	0	0	5.08
3	92	2011-08-11	0	S	2	8	532665	6694981	7779.32	5708	0	0	5.08
3	92	2011-08-11	0	S	2	8	532665	6694981	7779.32	5708	0	0	5.08
3	92	2011-08-11	0	S	2	8	532665	6694981	7779.32	5708	0	0	5.08
3	92	2011-08-11	0	S	2	8	532665	6694981	7779.32	5708	0	0	5.08
3	92	2011-08-09	NA	S	2	8	532665	6694981	7779.32	5708	0	0	5.08
3	92	2011-07-30	NA	S	2	7	532665	6694981	7779.32	5708	0	0	5.08
3	92	2011-07-21	0	S	2	7	532665	6694981	7779.32	5708	0	0	5.08
3	92	2011-07-18	0	S	2	7	532665	6694981	7779.32	5708	0	0	5.08
3	92	2011-07-13	0	S	2	7	532665	6694981	7779.32	5708	0	0	5.08
3	92	2011-07-09	0	S	2	7	532665	6694981	7779.32	5708	0	0	5.08
3	92	2011-07-05	0	S	2	7	532665	6694981	7779.32	5708	0	0	5.08
3	92	2011-07-04	0	S	2	7	532665	6694981	7779.32	5708	0	0	5.08
3	92	2011-06-30	0	S	2	6	532665	6694981	7779.32	5708	0	0	5.08
3	92	2011-06-27	0	S	2	6	532665	6694981	7779.32	5708	0	0	5.08
3	94	2011-09-11	0	S	2	9	479267	6743486	1308.24	7324	0	0	10.94
3	94	2011-08-13	0	S	2	8	479267	6743486	1308.24	7324	0	0	10.94
3	94	2011-07-31	0	S	2	7	479267	6743486	1308.24	7324	0	0	10.94
3	94	2011-07-21	0	S	2	7	479267	6743486	1308.24	7324	0	0	10.94
3	94	2011-07-21	0	S	2	7	479267	6743486	1308.24	7324	0	0	10.94
3	94	2011-07-21	0	S	2	7	479267	6743486	1308.24	7324	0	0	10.94
3	95	2011-09-16	0	S	2	9	518942	6700309	6253.82	5896	0	0	3.6
3	96	2011-09-16	0	S	2	9	466029	6717307	4534.55	6551	0.058333	0	5.94
3	96	2011-09-07	0	S	2	9	466029	6717307	4534.55	6551	0.058333	0	5.94
3	96	2011-09-01	0	S	2	9	466029	6717307	4534.55	6551	0.058333	0	5.94
3	96	2011-08-29	0	S	2	8	466029	6717307	4534.55	6551	0.058333	0	5.94
3	98	2011-07-20	0	S	2	7	494739	6731323	1765.85	6849	0	0.045833	57.04
3	98	2011-07-16	NA	S	2	7	494739	6731323	1765.85	6849	0	0.045833	57.04
3	98	2011-07-14	NA	S	2	7	494739	6731323	1765.85	6849	0	0.045833	57.04
3	98	2011-07-07	0	S	2	7	494739	6731323	1765.85	6849	0	0.045833	57.04
3	98	2011-07-02	0	S	2	7	494739	6731323	1765.85	6849	0	0.045833	57.04
3	98	2011-06-26	0	S	2	6	494739	6731323	1765.85	6849	0	0.045833	57.04
3	101	2011-09-04	0	S	2	9	517125	6699213	7987.49	5895	0	0	3.6
3	103	2011-09-02	0	S	2	9	516955	6701800	8534.77	5991	0	0	3.6
3	103	2011-08-29	0	S	2	8	516955	6701800	8534.77	5991	0	0	3.6
3	104	2011-09-01	0	S	2	9	498415	6730652	842.052	6850	0	0.075556	57.04
3	104	2011-08-17	0	S	2	8	498415	6730652	842.052	6850	0	0.075556	57.04
3	104	2011-08-04	0	S	2	8	498415	6730652	842.052	6850	0	0.075556	57.04
3	105	2011-09-15	NA	S	2	9	524545	6699391	576.171	5897	0	0	6.92
3	105	2011-09-14	0	S	2	9	524545	6699391	576.171	5897	0	0	6.92
3	105	2011-09-12	0	S	2	9	524545	6699391	576.171	5897	0	0	6.92
3	105	2011-09-10	0	S	2	9	524545	6699391	576.171	5897	0	0	6.92
3	105	2011-09-02	0	S	2	9	524545	6699391	576.171	5897	0	0	6.92
3	105	2011-08-29	0	S	2	8	524545	6699391	576.171	5897	0	0	6.92
3	105	2011-08-13	0	S	2	8	524545	6699391	576.171	5897	0	0	6.92
3	105	2011-08-09	NA	S	2	8	524545	6699391	576.171	5897	0	0	6.92
3	105	2011-08-09	NA	S	2	8	524545	6699391	576.171	5897	0	0	6.92
3	105	2011-08-08	0	S	2	8	524545	6699391	576.171	5897	0	0	6.92
3	105	2011-07-29	0	S	2	7	524545	6699391	576.171	5897	0	0	6.92
3	105	2011-07-04	0	S	2	7	524545	6699391	576.171	5897	0	0	6.92
3	105	2011-06-27	0	S	2	6	524545	6699391	576.171	5897	0	0	6.92
3	106	2011-09-16	0	S	2	9	480063	6746154	933.413	7421	0	0	41.8
3	106	2011-09-16	0	S	2	9	480063	6746154	933.413	7421	0	0	41.8
3	106	2011-09-15	0	S	2	9	480063	6746154	933.413	7421	0	0	41.8
3	106	2011-08-23	0	S	2	8	480063	6746154	933.413	7421	0	0	41.8
3	106	2011-07-29	0	S	2	7	480063	6746154	933.413	7421	0	0	41.8
3	112	2011-09-03	0	S	2	9	NA	NA	NA	NA	NA	NA	NA
3	112	2011-09-03	NA	S	2	9	NA	NA	NA	NA	NA	NA	NA
3	112	2011-09-02	NA	S	2	9	NA	NA	NA	NA	NA	NA	NA
3	112	2011-09-01	NA	S	2	9	NA	NA	NA	NA	NA	NA	NA
3	112	2011-08-31	NA	S	2	8	NA	NA	NA	NA	NA	NA	NA
3	113	2011-09-14	NA	S	2	9	NA	NA	NA	NA	NA	NA	NA
3	113	2011-09-14	NA	S	2	9	NA	NA	NA	NA	NA	NA	NA
3	113	2011-09-14	NA	S	2	9	NA	NA	NA	NA	NA	NA	NA
4	1	2012-03-02	0	W	3	3	611046	6642701	668.311	3907	0.265625	0.023438	302.02
4	1	2012-02-29	0	W	3	2	611046	6642701	668.311	3907	0.265625	0.023438	302.02
4	1	2012-02-25	0	W	3	2	611046	6642701	668.311	3907	0.265625	0.023438	302.02
4	1	2012-02-23	0	W	3	2	611046	6642701	668.311	3907	0.265625	0.023438	302.02
4	1	2012-02-16	NA	W	3	2	611046	6642701	668.311	3907	0.265625	0.023438	302.02
4	1	2012-02-16	0	W	3	2	611046	6642701	668.311	3907	0.265625	0.023438	302.02
4	1	2012-02-12	NA	W	3	2	611046	6642701	668.311	3907	0.265625	0.023438	302.02
4	1	2012-02-11	0	W	3	2	611046	6642701	668.311	3907	0.265625	0.023438	302.02
4	1	2012-02-03	0	W	3	2	611046	6642701	668.311	3907	0.265625	0.023438	302.02
4	1	2012-01-22	0	W	3	1	611046	6642701	668.311	3907	0.265625	0.023438	302.02
4	1	2012-01-11	0	W	3	1	611046	6642701	668.311	3907	0.265625	0.023438	302.02
4	1	2012-01-11	0	W	3	1	611046	6642701	668.311	3907	0.265625	0.023438	302.02
4	1	2011-12-24	0	W	3	12	611046	6642701	668.311	3907	0.265625	0.023438	302.02
4	2	2012-01-14	0	W	3	1	611970	6641294	2337.02	3907	0.265625	0.023438	302.02
4	2	2011-12-06	0	W	3	12	611970	6641294	2337.02	3907	0.265625	0.023438	302.02
4	3	2012-03-26	0	W	3	3	616712	6641112	1192.67	3909	0.140625	0.011719	65.8
4	3	2012-03-24	0	W	3	3	616712	6641112	1192.67	3909	0.140625	0.011719	65.8
4	3	2012-01-30	0	W	3	1	616712	6641112	1192.67	3909	0.140625	0.011719	65.8
4	3	2012-01-27	0	W	3	1	616712	6641112	1192.67	3909	0.140625	0.011719	65.8
4	3	2012-01-27	0	W	3	1	616712	6641112	1192.67	3909	0.140625	0.011719	65.8
4	3	2012-01-27	1	W	3	1	616712	6641112	1192.67	3909	0.140625	0.011719	65.8
4	3	2012-01-23	0	W	3	1	616712	6641112	1192.67	3909	0.140625	0.011719	65.8
4	3	2012-01-23	0	W	3	1	616712	6641112	1192.67	3909	0.140625	0.011719	65.8
4	3	2012-01-19	1	W	3	1	616712	6641112	1192.67	3909	0.140625	0.011719	65.8
4	3	2012-01-19	0	W	3	1	616712	6641112	1192.67	3909	0.140625	0.011719	65.8
4	4	2012-01-31	0	W	3	1	604587	6634732	436.189	3713	0.008333	0	1133.84
4	4	2012-01-31	0	W	3	1	604587	6634732	436.189	3713	0.008333	0	1133.84
4	4	2012-01-20	0	W	3	1	604587	6634732	436.189	3713	0.008333	0	1133.84
4	4	2012-01-08	0	W	3	1	604587	6634732	436.189	3713	0.008333	0	1133.84
4	4	2012-01-07	NA	W	3	1	604587	6634732	436.189	3713	0.008333	0	1133.84
4	4	2012-01-07	NA	W	3	1	604587	6634732	436.189	3713	0.008333	0	1133.84
4	4	2011-12-30	NA	W	3	12	604587	6634732	436.189	3713	0.008333	0	1133.84
4	4	2011-12-30	1	W	3	12	604587	6634732	436.189	3713	0.008333	0	1133.84
4	4	2011-12-24	0	W	3	12	604587	6634732	436.189	3713	0.008333	0	1133.84
4	4	2011-11-25	0	W	3	11	604587	6634732	436.189	3713	0.008333	0	1133.84
4	4	2011-11-25	0	W	3	11	604587	6634732	436.189	3713	0.008333	0	1133.84
4	7	2012-01-27	0	W	3	1	599349	6630269	790.655	3615	0.027344	0.136719	453.68
4	7	2012-01-26	0	W	3	1	599349	6630269	790.655	3615	0.027344	0.136719	453.68
4	7	2012-01-25	0	W	3	1	599349	6630269	790.655	3615	0.027344	0.136719	453.68
4	7	2012-01-24	0	W	3	1	599349	6630269	790.655	3615	0.027344	0.136719	453.68
4	7	2011-12-03	0	W	3	12	599349	6630269	790.655	3615	0.027344	0.136719	453.68
4	11	2012-03-19	0	W	3	3	618059	6628453	2175.7	3429	0.210938	0.003906	58.98
4	11	2012-03-11	0	W	3	3	618059	6628453	2175.7	3429	0.210938	0.003906	58.98
4	11	2012-02-23	0	W	3	2	618059	6628453	2175.7	3429	0.210938	0.003906	58.98
4	11	2012-02-21	0	W	3	2	618059	6628453	2175.7	3429	0.210938	0.003906	58.98
4	11	2012-02-09	NA	W	3	2	618059	6628453	2175.7	3429	0.210938	0.003906	58.98
4	11	2012-01-31	0	W	3	1	618059	6628453	2175.7	3429	0.210938	0.003906	58.98
4	11	2012-01-20	NA	W	3	1	618059	6628453	2175.7	3429	0.210938	0.003906	58.98
4	11	2012-01-16	0	W	3	1	618059	6628453	2175.7	3429	0.210938	0.003906	58.98
4	11	2012-01-14	0	W	3	1	618059	6628453	2175.7	3429	0.210938	0.003906	58.98
4	11	2012-01-12	NA	W	3	1	618059	6628453	2175.7	3429	0.210938	0.003906	58.98
4	11	2011-11-23	0	W	3	11	618059	6628453	2175.7	3429	0.210938	0.003906	58.98
4	11	2011-11-23	NA	W	3	11	618059	6628453	2175.7	3429	0.210938	0.003906	58.98
4	11	2011-11-17	1	W	3	11	618059	6628453	2175.7	3429	0.210938	0.003906	58.98
4	12	2012-03-26	0	W	3	3	621862	6628988	2081.58	3526	0.183594	0	44.08
4	12	2012-03-20	0	W	3	3	621862	6628988	2081.58	3526	0.183594	0	44.08
4	12	2012-03-04	0	W	3	3	621862	6628988	2081.58	3526	0.183594	0	44.08
4	12	2012-03-04	0	W	3	3	621862	6628988	2081.58	3526	0.183594	0	44.08
4	12	2012-02-14	0	W	3	2	621862	6628988	2081.58	3526	0.183594	0	44.08
4	12	2012-02-05	NA	W	3	2	621862	6628988	2081.58	3526	0.183594	0	44.08
4	12	2012-02-03	0	W	3	2	621862	6628988	2081.58	3526	0.183594	0	44.08
4	12	2012-02-02	NA	W	3	2	621862	6628988	2081.58	3526	0.183594	0	44.08
4	12	2012-01-29	0	W	3	1	621862	6628988	2081.58	3526	0.183594	0	44.08
4	12	2012-01-27	0	W	3	1	621862	6628988	2081.58	3526	0.183594	0	44.08
4	12	2012-01-23	1	W	3	1	621862	6628988	2081.58	3526	0.183594	0	44.08
4	12	2012-01-13	1	W	3	1	621862	6628988	2081.58	3526	0.183594	0	44.08
4	12	2012-01-10	NA	W	3	1	621862	6628988	2081.58	3526	0.183594	0	44.08
4	12	2012-01-02	0	W	3	1	621862	6628988	2081.58	3526	0.183594	0	44.08
4	12	2011-12-22	1	W	3	12	621862	6628988	2081.58	3526	0.183594	0	44.08
4	12	2011-12-21	0	W	3	12	621862	6628988	2081.58	3526	0.183594	0	44.08
4	12	2011-11-24	NA	W	3	11	621862	6628988	2081.58	3526	0.183594	0	44.08
4	13	2012-03-17	0	W	3	3	591131	6618782	2084.01	3228	0.008333	0	325.48
4	13	2012-03-12	0	W	3	3	591131	6618782	2084.01	3228	0.008333	0	325.48
4	13	2012-03-12	0	W	3	3	591131	6618782	2084.01	3228	0.008333	0	325.48
4	13	2012-02-12	0	W	3	2	591131	6618782	2084.01	3228	0.008333	0	325.48
4	13	2012-02-06	0	W	3	2	591131	6618782	2084.01	3228	0.008333	0	325.48
4	13	2012-01-17	0	W	3	1	591131	6618782	2084.01	3228	0.008333	0	325.48
4	13	2011-12-15	0	W	3	12	591131	6618782	2084.01	3228	0.008333	0	325.48
4	15	2011-10-30	0	S	3	10	589827	6620801	1801.65	3324	0.071111	0.004444	21.44
4	16	2012-03-14	0	W	3	3	596583	6623853	940.286	3422	0.125	0.011719	30.46
4	16	2012-02-10	0	W	3	2	596583	6623853	940.286	3422	0.125	0.011719	30.46
4	16	2012-02-08	0	W	3	2	596583	6623853	940.286	3422	0.125	0.011719	30.46
4	16	2012-02-07	0	W	3	2	596583	6623853	940.286	3422	0.125	0.011719	30.46
4	16	2011-12-29	0	W	3	12	596583	6623853	940.286	3422	0.125	0.011719	30.46
4	16	2011-12-26	0	W	3	12	596583	6623853	940.286	3422	0.125	0.011719	30.46
4	16	2011-12-24	0	W	3	12	596583	6623853	940.286	3422	0.125	0.011719	30.46
4	16	2011-12-20	0	W	3	12	596583	6623853	940.286	3422	0.125	0.011719	30.46
4	16	2011-12-17	0	W	3	12	596583	6623853	940.286	3422	0.125	0.011719	30.46
4	16	2011-12-16	0	W	3	12	596583	6623853	940.286	3422	0.125	0.011719	30.46
4	16	2011-12-09	NA	W	3	12	596583	6623853	940.286	3422	0.125	0.011719	30.46
4	16	2011-12-09	NA	W	3	12	596583	6623853	940.286	3422	0.125	0.011719	30.46
4	16	2011-12-05	0	W	3	12	596583	6623853	940.286	3422	0.125	0.011719	30.46
4	16	2011-11-26	0	W	3	11	596583	6623853	940.286	3422	0.125	0.011719	30.46
4	16	2011-11-08	0	W	3	11	596583	6623853	940.286	3422	0.125	0.011719	30.46
4	16	2011-11-02	0	W	3	11	596583	6623853	940.286	3422	0.125	0.011719	30.46
4	16	2011-10-29	0	S	3	10	596583	6623853	940.286	3422	0.125	0.011719	30.46
4	16	2011-10-22	NA	S	3	10	596583	6623853	940.286	3422	0.125	0.011719	30.46
4	16	2011-10-16	NA	S	3	10	596583	6623853	940.286	3422	0.125	0.011719	30.46
4	16	2011-10-14	NA	S	3	10	596583	6623853	940.286	3422	0.125	0.011719	30.46
4	16	2011-10-07	0	S	3	10	596583	6623853	940.286	3422	0.125	0.011719	30.46
4	17	2012-02-22	0	W	3	2	597368	6621196	589.998	3326	0.079167	0.004167	18.24
4	17	2012-03-22	0	W	3	3	597368	6621196	589.998	3326	0.079167	0.004167	18.24
4	17	2012-02-28	0	W	3	2	597368	6621196	589.998	3326	0.079167	0.004167	18.24
4	17	2012-01-23	0	W	3	1	597368	6621196	589.998	3326	0.079167	0.004167	18.24
4	17	2012-01-14	0	W	3	1	597368	6621196	589.998	3326	0.079167	0.004167	18.24
4	17	2012-01-11	0	W	3	1	597368	6621196	589.998	3326	0.079167	0.004167	18.24
4	17	2012-01-08	0	W	3	1	597368	6621196	589.998	3326	0.079167	0.004167	18.24
4	17	2012-01-07	0	W	3	1	597368	6621196	589.998	3326	0.079167	0.004167	18.24
4	17	2012-01-02	0	W	3	1	597368	6621196	589.998	3326	0.079167	0.004167	18.24
4	17	2011-12-14	0	W	3	12	597368	6621196	589.998	3326	0.079167	0.004167	18.24
4	17	2011-11-26	0	W	3	11	597368	6621196	589.998	3326	0.079167	0.004167	18.24
4	17	2011-10-24	0	S	3	10	597368	6621196	589.998	3326	0.079167	0.004167	18.24
4	17	2011-10-23	0	S	3	10	597368	6621196	589.998	3326	0.079167	0.004167	18.24
4	17	2011-10-11	0	S	3	10	597368	6621196	589.998	3326	0.079167	0.004167	18.24
4	17	2011-10-10	0	S	3	10	597368	6621196	589.998	3326	0.079167	0.004167	18.24
4	17	2011-10-07	NA	S	3	10	597368	6621196	589.998	3326	0.079167	0.004167	18.24
4	17	2011-10-03	0	S	3	10	597368	6621196	589.998	3326	0.079167	0.004167	18.24
4	17	2011-10-03	0	S	3	10	597368	6621196	589.998	3326	0.079167	0.004167	18.24
4	17	2011-10-02	0	S	3	10	597368	6621196	589.998	3326	0.079167	0.004167	18.24
4	17	2011-10-01	NA	S	3	10	597368	6621196	589.998	3326	0.079167	0.004167	18.24
4	21	2012-03-21	0	W	3	3	621312	6623868	2617.94	3334	0.4375	0	15.92
4	21	2011-12-06	NA	W	3	12	621312	6623868	2617.94	3334	0.4375	0	15.92
4	21	2011-10-08	0	S	3	10	621312	6623868	2617.94	3334	0.4375	0	15.92
4	25	2011-11-09	0	W	3	11	614117	6619556	3050	3235	0.007813	0	53.64
4	28	2011-12-13	NA	W	3	12	597988	6611726	534.109	3038	0.585938	0	49
4	28	2011-12-11	0	W	3	12	597988	6611726	534.109	3038	0.585938	0	49
4	28	2011-11-03	0	W	3	11	597988	6611726	534.109	3038	0.585938	0	49
4	28	2011-10-28	0	S	3	10	597988	6611726	534.109	3038	0.585938	0	49
4	28	2011-10-23	NA	S	3	10	597988	6611726	534.109	3038	0.585938	0	49
4	28	2011-10-15	0	S	3	10	597988	6611726	534.109	3038	0.585938	0	49
4	28	2011-10-12	0	S	3	10	597988	6611726	534.109	3038	0.585938	0	49
4	28	2011-10-09	0	S	3	10	597988	6611726	534.109	3038	0.585938	0	49
4	28	2011-10-04	0	S	3	10	597988	6611726	534.109	3038	0.585938	0	49
4	29	2012-03-26	0	W	3	3	610935	6610907	3138.79	2946	0.40625	0	8.42
4	29	2012-03-26	0	W	3	3	610935	6610907	3138.79	2946	0.40625	0	8.42
4	29	2012-03-15	0	W	3	3	610935	6610907	3138.79	2946	0.40625	0	8.42
4	29	2012-02-29	NA	W	3	2	610935	6610907	3138.79	2946	0.40625	0	8.42
4	29	2012-02-10	0	W	3	2	610935	6610907	3138.79	2946	0.40625	0	8.42
4	29	2012-02-01	0	W	3	2	610935	6610907	3138.79	2946	0.40625	0	8.42
4	29	2012-01-27	0	W	3	1	610935	6610907	3138.79	2946	0.40625	0	8.42
4	29	2012-01-25	0	W	3	1	610935	6610907	3138.79	2946	0.40625	0	8.42
4	29	2012-01-19	NA	W	3	1	610935	6610907	3138.79	2946	0.40625	0	8.42
4	29	2012-01-18	0	W	3	1	610935	6610907	3138.79	2946	0.40625	0	8.42
4	29	2012-01-17	1	W	3	1	610935	6610907	3138.79	2946	0.40625	0	8.42
4	29	2012-01-16	NA	W	3	1	610935	6610907	3138.79	2946	0.40625	0	8.42
4	29	2012-01-13	0	W	3	1	610935	6610907	3138.79	2946	0.40625	0	8.42
4	29	2012-01-03	NA	W	3	1	610935	6610907	3138.79	2946	0.40625	0	8.42
4	29	2012-01-02	0	W	3	1	610935	6610907	3138.79	2946	0.40625	0	8.42
4	29	2011-12-30	0	W	3	12	610935	6610907	3138.79	2946	0.40625	0	8.42
4	29	2011-12-27	0	W	3	12	610935	6610907	3138.79	2946	0.40625	0	8.42
4	29	2011-12-26	0	W	3	12	610935	6610907	3138.79	2946	0.40625	0	8.42
4	29	2011-12-21	0	W	3	12	610935	6610907	3138.79	2946	0.40625	0	8.42
4	29	2011-12-21	0	W	3	12	610935	6610907	3138.79	2946	0.40625	0	8.42
4	29	2011-12-20	0	W	3	12	610935	6610907	3138.79	2946	0.40625	0	8.42
4	29	2011-12-08	NA	W	3	12	610935	6610907	3138.79	2946	0.40625	0	8.42
4	29	2011-11-29	NA	W	3	11	610935	6610907	3138.79	2946	0.40625	0	8.42
4	29	2011-11-15	0	W	3	11	610935	6610907	3138.79	2946	0.40625	0	8.42
4	29	2011-11-15	NA	W	3	11	610935	6610907	3138.79	2946	0.40625	0	8.42
4	29	2011-11-14	NA	W	3	11	610935	6610907	3138.79	2946	0.40625	0	8.42
4	29	2011-11-12	NA	W	3	11	610935	6610907	3138.79	2946	0.40625	0	8.42
4	29	2011-11-11	0	W	3	11	610935	6610907	3138.79	2946	0.40625	0	8.42
4	30	2012-03-07	0	W	3	3	608402	6614005	1411.95	3041	0.541667	0	29.92
4	30	2012-02-25	NA	W	3	2	608402	6614005	1411.95	3041	0.541667	0	29.92
4	30	2012-02-02	0	W	3	2	608402	6614005	1411.95	3041	0.541667	0	29.92
4	30	2012-01-25	0	W	3	1	608402	6614005	1411.95	3041	0.541667	0	29.92
4	30	2011-11-26	0	W	3	11	608402	6614005	1411.95	3041	0.541667	0	29.92
4	30	2011-11-10	0	W	3	11	608402	6614005	1411.95	3041	0.541667	0	29.92
4	31	2012-01-30	0	W	3	1	621429	6613392	3732.59	3045	0.367188	0.003906	96.44
4	31	2012-01-08	0	W	3	1	621429	6613392	3732.59	3045	0.367188	0.003906	96.44
4	31	2012-01-04	NA	W	3	1	621429	6613392	3732.59	3045	0.367188	0.003906	96.44
4	31	2011-12-22	NA	W	3	12	621429	6613392	3732.59	3045	0.367188	0.003906	96.44
4	31	2011-12-02	0	W	3	12	621429	6613392	3732.59	3045	0.367188	0.003906	96.44
4	31	2011-11-04	0	W	3	11	621429	6613392	3732.59	3045	0.367188	0.003906	96.44
4	32	2012-03-09	0	W	3	3	623215	6615669	6556.56	3046	0.1875	0	19.88
4	32	2012-03-05	0	W	3	3	623215	6615669	6556.56	3046	0.1875	0	19.88
4	32	2012-02-27	0	W	3	2	623215	6615669	6556.56	3046	0.1875	0	19.88
4	32	2012-01-12	0	W	3	1	623215	6615669	6556.56	3046	0.1875	0	19.88
4	32	2012-01-11	0	W	3	1	623215	6615669	6556.56	3046	0.1875	0	19.88
4	32	2012-01-11	0	W	3	1	623215	6615669	6556.56	3046	0.1875	0	19.88
4	32	2011-11-26	0	W	3	11	623215	6615669	6556.56	3046	0.1875	0	19.88
4	34	2012-03-02	1	W	3	3	597159	6603188	1318.68	2750	0.233333	0	156.44
4	34	2012-02-26	0	W	3	2	597159	6603188	1318.68	2750	0.233333	0	156.44
4	34	2012-01-14	0	W	3	1	597159	6603188	1318.68	2750	0.233333	0	156.44
4	34	2011-10-12	NA	S	3	10	597159	6603188	1318.68	2750	0.233333	0	156.44
4	34	2011-10-07	NA	S	3	10	597159	6603188	1318.68	2750	0.233333	0	156.44
4	34	2011-10-03	0	S	3	10	597159	6603188	1318.68	2750	0.233333	0	156.44
4	36	2012-02-29	NA	W	3	2	608601	6603827	3861.64	2753	0.115556	0	19.82
4	36	2012-02-06	0	W	3	2	608601	6603827	3861.64	2753	0.115556	0	19.82
4	36	2011-12-21	0	W	3	12	608601	6603827	3861.64	2753	0.115556	0	19.82
4	36	2011-12-05	0	W	3	12	608601	6603827	3861.64	2753	0.115556	0	19.82
4	36	2011-12-02	0	W	3	12	608601	6603827	3861.64	2753	0.115556	0	19.82
4	36	2011-12-04	0	W	3	12	608601	6603827	3861.64	2753	0.115556	0	19.82
4	36	2011-11-10	0	W	3	11	608601	6603827	3861.64	2753	0.115556	0	19.82
4	39	2012-03-30	0	W	3	3	609852	6602756	5206.92	2753	0.115556	0	19.82
4	39	2012-03-10	0	W	3	3	609852	6602756	5206.92	2753	0.115556	0	19.82
4	39	2012-02-29	0	W	3	2	609852	6602756	5206.92	2753	0.115556	0	19.82
4	39	2012-02-25	0	W	3	2	609852	6602756	5206.92	2753	0.115556	0	19.82
4	39	2011-12-18	0	W	3	12	609852	6602756	5206.92	2753	0.115556	0	19.82
4	39	2011-11-28	0	W	3	11	609852	6602756	5206.92	2753	0.115556	0	19.82
4	39	2011-11-13	0	W	3	11	609852	6602756	5206.92	2753	0.115556	0	19.82
4	39	2011-10-16	0	S	3	10	609852	6602756	5206.92	2753	0.115556	0	19.82
4	39	2011-10-12	0	S	3	10	609852	6602756	5206.92	2753	0.115556	0	19.82
4	39	2011-10-12	0	S	3	10	609852	6602756	5206.92	2753	0.115556	0	19.82
4	41	2012-03-16	0	W	3	3	606724	6597384	258.869	2560	0.171875	0.023438	37.06
4	41	2012-01-19	0	W	3	1	606724	6597384	258.869	2560	0.171875	0.023438	37.06
4	41	2011-10-23	0	W	3	10	606724	6597384	258.869	2560	0.171875	0.023438	37.06
4	41	2011-10-21	NA	W	3	10	606724	6597384	258.869	2560	0.171875	0.023438	37.06
4	42	2012-03-07	0	W	3	3	599385	6592738	1557.66	2462	0.097656	0	176.96
4	42	2012-02-23	0	W	3	2	599385	6592738	1557.66	2462	0.097656	0	176.96
4	42	2011-12-31	NA	W	3	12	599385	6592738	1557.66	2462	0.097656	0	176.96
4	44	2012-01-29	0	W	3	1	612177	6593619	3801.27	2466	0.183594	0	31.76
4	44	2012-03-31	0	W	3	3	612177	6593619	3801.27	2466	0.183594	0	31.76
4	44	2012-03-31	0	W	3	3	612177	6593619	3801.27	2466	0.183594	0	31.76
4	44	2012-03-25	0	W	3	3	612177	6593619	3801.27	2466	0.183594	0	31.76
4	44	2012-03-20	0	W	3	3	612177	6593619	3801.27	2466	0.183594	0	31.76
4	44	2012-03-06	0	W	3	3	612177	6593619	3801.27	2466	0.183594	0	31.76
4	44	2012-02-29	NA	W	3	2	612177	6593619	3801.27	2466	0.183594	0	31.76
4	44	2012-02-26	0	W	3	2	612177	6593619	3801.27	2466	0.183594	0	31.76
4	44	2012-02-24	0	W	3	2	612177	6593619	3801.27	2466	0.183594	0	31.76
4	44	2012-02-19	0	W	3	2	612177	6593619	3801.27	2466	0.183594	0	31.76
4	44	2012-02-13	0	W	3	2	612177	6593619	3801.27	2466	0.183594	0	31.76
4	44	2012-02-11	0	W	3	2	612177	6593619	3801.27	2466	0.183594	0	31.76
4	44	2012-02-10	0	W	3	2	612177	6593619	3801.27	2466	0.183594	0	31.76
4	44	2012-02-08	0	W	3	2	612177	6593619	3801.27	2466	0.183594	0	31.76
4	44	2012-02-08	0	W	3	2	612177	6593619	3801.27	2466	0.183594	0	31.76
4	44	2012-02-06	0	W	3	2	612177	6593619	3801.27	2466	0.183594	0	31.76
4	44	2012-02-04	0	W	3	2	612177	6593619	3801.27	2466	0.183594	0	31.76
4	44	2012-02-01	0	W	3	2	612177	6593619	3801.27	2466	0.183594	0	31.76
4	44	2012-01-30	0	W	3	1	612177	6593619	3801.27	2466	0.183594	0	31.76
4	44	2012-01-28	0	W	3	1	612177	6593619	3801.27	2466	0.183594	0	31.76
4	44	2012-01-25	NA	W	3	1	612177	6593619	3801.27	2466	0.183594	0	31.76
4	44	2012-01-15	0	W	3	1	612177	6593619	3801.27	2466	0.183594	0	31.76
4	44	2012-01-07	0	W	3	1	612177	6593619	3801.27	2466	0.183594	0	31.76
4	44	2011-12-02	0	W	3	12	612177	6593619	3801.27	2466	0.183594	0	31.76
4	44	2011-11-28	0	W	3	11	612177	6593619	3801.27	2466	0.183594	0	31.76
4	44	2011-11-08	NA	W	3	11	612177	6593619	3801.27	2466	0.183594	0	31.76
4	44	2011-11-07	0	W	3	11	612177	6593619	3801.27	2466	0.183594	0	31.76
4	44	2011-10-25	0	S	3	10	612177	6593619	3801.27	2466	0.183594	0	31.76
4	44	2011-10-20	0	S	3	10	612177	6593619	3801.27	2466	0.183594	0	31.76
4	44	2011-10-16	0	S	3	10	612177	6593619	3801.27	2466	0.183594	0	31.76
4	44	2011-10-13	0	S	3	10	612177	6593619	3801.27	2466	0.183594	0	31.76
4	45	2011-11-06	0	W	3	11	618879	6593837	3197.75	2468	0.226563	0	8
4	45	2011-10-18	0	S	3	10	618879	6593837	3197.75	2468	0.226563	0	8
4	46	2011-10-08	0	S	3	10	621057	6593386	1270.02	2373	0.40625	0.011719	49.38
4	48	2012-03-28	0	W	3	3	620977	6585578	1985.28	2181	0.089844	0	7.66
4	48	2012-03-22	0	W	3	3	620977	6585578	1985.28	2181	0.089844	0	7.66
4	48	2012-03-07	0	W	3	3	620977	6585578	1985.28	2181	0.089844	0	7.66
4	48	2012-03-06	0	W	3	3	620977	6585578	1985.28	2181	0.089844	0	7.66
4	48	2012-03-01	0	W	3	3	620977	6585578	1985.28	2181	0.089844	0	7.66
4	48	2012-02-12	0	W	3	2	620977	6585578	1985.28	2181	0.089844	0	7.66
4	48	2012-01-25	0	W	3	1	620977	6585578	1985.28	2181	0.089844	0	7.66
4	48	2012-01-20	0	W	3	1	620977	6585578	1985.28	2181	0.089844	0	7.66
4	48	2012-01-16	0	W	3	1	620977	6585578	1985.28	2181	0.089844	0	7.66
4	48	2012-01-05	0	W	3	1	620977	6585578	1985.28	2181	0.089844	0	7.66
4	48	2011-12-25	0	W	3	12	620977	6585578	1985.28	2181	0.089844	0	7.66
4	48	2011-11-22	0	W	3	11	620977	6585578	1985.28	2181	0.089844	0	7.66
4	48	2011-11-06	0	W	3	11	620977	6585578	1985.28	2181	0.089844	0	7.66
4	48	2011-11-05	NA	W	3	11	620977	6585578	1985.28	2181	0.089844	0	7.66
4	48	2011-10-14	0	S	3	10	620977	6585578	1985.28	2181	0.089844	0	7.66
4	48	2011-10-03	0	S	3	10	620977	6585578	1985.28	2181	0.089844	0	7.66
4	49	2011-12-30	0	W	3	12	610794	6581060	725.41	2081	0.1375	0.0125	83.72
4	49	2011-12-25	NA	W	3	12	610794	6581060	725.41	2081	0.1375	0.0125	83.72
4	49	2011-11-07	0	W	3	11	610794	6581060	725.41	2081	0.1375	0.0125	83.72
4	50	2012-02-14	0	W	3	2	609506	6581348	810.243	2081	0.1375	0.0125	83.72
4	50	2012-03-12	0	W	3	3	609506	6581348	810.243	2081	0.1375	0.0125	83.72
4	51	2012-03-10	NA	W	3	3	617590	6582329	4943.4	2083	0.070313	0	4.94
4	51	2012-01-01	NA	W	3	1	617590	6582329	4943.4	2083	0.070313	0	4.94
4	64	2012-03-20	0	W	3	3	605437	6609315	4007.47	2944	0.226563	0	56.24
4	64	2012-03-19	0	W	3	3	605437	6609315	4007.47	2944	0.226563	0	56.24
4	64	2012-03-19	0	W	3	3	605437	6609315	4007.47	2944	0.226563	0	56.24
4	64	2012-03-18	0	W	3	3	605437	6609315	4007.47	2944	0.226563	0	56.24
4	64	2011-12-20	0	W	3	12	605437	6609315	4007.47	2944	0.226563	0	56.24
4	64	2011-12-12	0	W	3	12	605437	6609315	4007.47	2944	0.226563	0	56.24
4	64	2011-10-21	0	S	3	10	605437	6609315	4007.47	2944	0.226563	0	56.24
4	65	2012-02-15	0	W	3	2	609821	6609162	4683.15	2946	0.40625	0	8.42
4	65	2012-02-11	0	W	3	2	609821	6609162	4683.15	2946	0.40625	0	8.42
4	65	2012-01-24	0	W	3	1	609821	6609162	4683.15	2946	0.40625	0	8.42
4	65	2012-01-14	0	W	3	1	609821	6609162	4683.15	2946	0.40625	0	8.42
4	65	2012-01-13	0	W	3	1	609821	6609162	4683.15	2946	0.40625	0	8.42
4	65	2012-01-05	0	W	3	1	609821	6609162	4683.15	2946	0.40625	0	8.42
4	65	2011-12-22	0	W	3	12	609821	6609162	4683.15	2946	0.40625	0	8.42
4	65	2011-11-23	0	W	3	11	609821	6609162	4683.15	2946	0.40625	0	8.42
4	65	2011-11-09	0	W	3	11	609821	6609162	4683.15	2946	0.40625	0	8.42
4	65	2011-10-29	0	S	3	10	609821	6609162	4683.15	2946	0.40625	0	8.42
4	65	2011-10-12	0	S	3	10	609821	6609162	4683.15	2946	0.40625	0	8.42
4	65	2011-10-11	0	S	3	10	609821	6609162	4683.15	2946	0.40625	0	8.42
4	65	2011-10-11	0	S	3	10	609821	6609162	4683.15	2946	0.40625	0	8.42
4	65	2011-10-11	0	S	3	10	609821	6609162	4683.15	2946	0.40625	0	8.42
4	67	2012-03-25	0	W	3	3	608899	6604226	4183.8	2753	0.115556	0	19.82
4	67	2011-12-04	0	W	3	12	608899	6604226	4183.8	2753	0.115556	0	19.82
4	67	2011-11-09	0	W	3	11	608899	6604226	4183.8	2753	0.115556	0	19.82
4	67	2011-11-09	0	W	3	11	608899	6604226	4183.8	2753	0.115556	0	19.82
4	67	2011-10-29	0	S	3	10	608899	6604226	4183.8	2753	0.115556	0	19.82
4	116	2011-11-30	0	W	3	11	624794	6593621	2078.26	2374	0.25	0	94.08
4	116	2011-10-27	0	S	3	10	624794	6593621	2078.26	2374	0.25	0	94.08
4	116	2011-10-25	NA	S	3	10	624794	6593621	2078.26	2374	0.25	0	94.08
4	116	2011-10-11	0	S	3	10	624794	6593621	2078.26	2374	0.25	0	94.08
4	116	2011-10-11	0	S	3	10	624794	6593621	2078.26	2374	0.25	0	94.08
4	117	2012-03-28	NA	W	3	3	590648	6631491	885.869	3612	0.008333	0.033333	88.56
4	117	2012-03-27	0	W	3	3	590648	6631491	885.869	3612	0.008333	0.033333	88.56
4	119	2012-03-24	0	W	3	3	622513	6621505	5257.35	3238	0.265625	0	7.64
4	119	2012-03-18	0	W	3	3	622513	6621505	5257.35	3238	0.265625	0	7.64
4	119	2012-03-03	0	W	3	3	622513	6621505	5257.35	3238	0.265625	0	7.64
4	119	2012-02-02	0	W	3	2	622513	6621505	5257.35	3238	0.265625	0	7.64
4	119	2012-01-25	0	W	3	1	622513	6621505	5257.35	3238	0.265625	0	7.64
4	119	2012-01-08	0	W	3	1	622513	6621505	5257.35	3238	0.265625	0	7.64
4	119	2011-12-22	0	W	3	12	622513	6621505	5257.35	3238	0.265625	0	7.64
4	120	2012-03-22	0	W	3	3	619687	6604185	2531.11	2757	0.4375	0.033333	163.66
4	120	2012-03-18	0	W	3	3	619687	6604185	2531.11	2757	0.4375	0.033333	163.66
4	121	2012-03-18	0	W	3	3	618223	6626728	1682.46	3429	0.210938	0.003906	58.98
4	121	2012-03-15	0	W	3	3	618223	6626728	1682.46	3429	0.210938	0.003906	58.98
4	121	2012-03-13	0	W	3	3	618223	6626728	1682.46	3429	0.210938	0.003906	58.98
4	121	2012-03-06	0	W	3	3	618223	6626728	1682.46	3429	0.210938	0.003906	58.98
4	121	2012-02-27	0	W	3	2	618223	6626728	1682.46	3429	0.210938	0.003906	58.98
4	121	2012-02-25	0	W	3	2	618223	6626728	1682.46	3429	0.210938	0.003906	58.98
4	121	2012-02-21	0	W	3	2	618223	6626728	1682.46	3429	0.210938	0.003906	58.98
4	121	2012-02-17	0	W	3	2	618223	6626728	1682.46	3429	0.210938	0.003906	58.98
4	121	2012-02-17	0	W	3	2	618223	6626728	1682.46	3429	0.210938	0.003906	58.98
4	121	2012-02-16	0	W	3	2	618223	6626728	1682.46	3429	0.210938	0.003906	58.98
4	121	2012-02-14	0	W	3	2	618223	6626728	1682.46	3429	0.210938	0.003906	58.98
4	121	2012-02-14	0	W	3	2	618223	6626728	1682.46	3429	0.210938	0.003906	58.98
4	121	2012-02-11	0	W	3	2	618223	6626728	1682.46	3429	0.210938	0.003906	58.98
4	121	2012-02-09	0	W	3	2	618223	6626728	1682.46	3429	0.210938	0.003906	58.98
4	121	2012-02-07	0	W	3	2	618223	6626728	1682.46	3429	0.210938	0.003906	58.98
4	121	2012-02-06	0	W	3	2	618223	6626728	1682.46	3429	0.210938	0.003906	58.98
4	121	2012-02-02	1	W	3	2	618223	6626728	1682.46	3429	0.210938	0.003906	58.98
4	121	2012-02-01	0	W	3	2	618223	6626728	1682.46	3429	0.210938	0.003906	58.98
4	121	2012-02-01	1	W	3	2	618223	6626728	1682.46	3429	0.210938	0.003906	58.98
4	121	2012-02-01	1	W	3	2	618223	6626728	1682.46	3429	0.210938	0.003906	58.98
4	121	2012-01-30	0	W	3	1	618223	6626728	1682.46	3429	0.210938	0.003906	58.98
4	121	2012-01-27	1	W	3	1	618223	6626728	1682.46	3429	0.210938	0.003906	58.98
4	121	2012-01-24	1	W	3	1	618223	6626728	1682.46	3429	0.210938	0.003906	58.98
4	121	2012-01-19	0	W	3	1	618223	6626728	1682.46	3429	0.210938	0.003906	58.98
4	121	2012-01-17	1	W	3	1	618223	6626728	1682.46	3429	0.210938	0.003906	58.98
4	121	2012-01-15	1	W	3	1	618223	6626728	1682.46	3429	0.210938	0.003906	58.98
4	121	2012-01-15	1	W	3	1	618223	6626728	1682.46	3429	0.210938	0.003906	58.98
4	121	2012-01-15	0	W	3	1	618223	6626728	1682.46	3429	0.210938	0.003906	58.98
4	121	2012-01-11	1	W	3	1	618223	6626728	1682.46	3429	0.210938	0.003906	58.98
4	1	2012-07-29	0	S	4	7	611046	6642701	668.311	3907	0.265625	0.023438	302.02
4	1	2012-07-22	0	S	4	7	611046	6642701	668.311	3907	0.265625	0.023438	302.02
4	1	2012-07-14	0	S	4	7	611046	6642701	668.311	3907	0.265625	0.023438	302.02
4	1	2012-07-07	0	S	4	7	611046	6642701	668.311	3907	0.265625	0.023438	302.02
4	1	2012-07-06	0	S	4	7	611046	6642701	668.311	3907	0.265625	0.023438	302.02
4	1	2012-06-27	0	S	4	6	611046	6642701	668.311	3907	0.265625	0.023438	302.02
4	1	2012-04-06	0	S	4	4	611046	6642701	668.311	3907	0.265625	0.023438	302.02
4	2	2012-05-08	0	S	4	5	611970	6641294	2337.02	3907	0.265625	0.023438	302.02
4	2	2012-04-13	0	S	4	4	611970	6641294	2337.02	3907	0.265625	0.023438	302.02
4	3	2012-09-28	0	S	4	9	616712	6641112	1192.67	3909	0.140625	0.011719	65.8
4	3	2012-07-10	NA	S	4	7	616712	6641112	1192.67	3909	0.140625	0.011719	65.8
4	3	2012-05-25	0	S	4	5	616712	6641112	1192.67	3909	0.140625	0.011719	65.8
4	3	2012-05-05	0	S	4	5	616712	6641112	1192.67	3909	0.140625	0.011719	65.8
4	3	2012-04-22	0	S	4	4	616712	6641112	1192.67	3909	0.140625	0.011719	65.8
4	3	2012-04-18	0	S	4	4	616712	6641112	1192.67	3909	0.140625	0.011719	65.8
4	3	2012-04-18	NA	S	4	4	616712	6641112	1192.67	3909	0.140625	0.011719	65.8
4	3	2012-04-13	0	S	4	4	616712	6641112	1192.67	3909	0.140625	0.011719	65.8
4	4	2012-09-25	0	S	4	9	604587	6634732	436.189	3713	0.008333	0	1133.84
4	4	2012-09-16	0	S	4	9	604587	6634732	436.189	3713	0.008333	0	1133.84
4	4	2012-09-12	0	S	4	9	604587	6634732	436.189	3713	0.008333	0	1133.84
4	4	2012-08-25	NA	S	4	8	604587	6634732	436.189	3713	0.008333	0	1133.84
4	4	2012-07-08	0	S	4	7	604587	6634732	436.189	3713	0.008333	0	1133.84
4	4	2012-06-03	0	S	4	6	604587	6634732	436.189	3713	0.008333	0	1133.84
4	4	2012-05-19	NA	S	4	5	604587	6634732	436.189	3713	0.008333	0	1133.84
4	4	2012-05-08	0	S	4	5	604587	6634732	436.189	3713	0.008333	0	1133.84
4	4	2012-04-06	1	S	4	4	604587	6634732	436.189	3713	0.008333	0	1133.84
4	8	2012-04-14	NA	S	4	4	608392	6631282	2354.33	3618	0.003906	0	325.59
4	11	2012-09-12	0	S	4	9	618059	6628453	2175.7	3429	0.210938	0.003906	58.98
4	11	2012-09-18	0	S	4	9	618059	6628453	2175.7	3429	0.210938	0.003906	58.98
4	11	2012-09-12	0	S	4	9	618059	6628453	2175.7	3429	0.210938	0.003906	58.98
4	11	2012-09-11	0	S	4	9	618059	6628453	2175.7	3429	0.210938	0.003906	58.98
4	11	2012-08-05	0	S	4	8	618059	6628453	2175.7	3429	0.210938	0.003906	58.98
4	11	2012-07-16	0	S	4	7	618059	6628453	2175.7	3429	0.210938	0.003906	58.98
4	12	2012-08-25	0	S	4	8	621862	6628988	2081.58	3526	0.183594	0	44.08
4	12	2012-08-23	0	S	4	8	621862	6628988	2081.58	3526	0.183594	0	44.08
4	12	2012-07-27	0	S	4	7	621862	6628988	2081.58	3526	0.183594	0	44.08
4	12	2012-07-20	NA	S	4	7	621862	6628988	2081.58	3526	0.183594	0	44.08
4	12	2012-07-15	NA	S	4	7	621862	6628988	2081.58	3526	0.183594	0	44.08
4	12	2012-06-16	0	S	4	6	621862	6628988	2081.58	3526	0.183594	0	44.08
4	12	2012-04-26	NA	S	4	4	621862	6628988	2081.58	3526	0.183594	0	44.08
4	12	2012-04-14	0	S	4	4	621862	6628988	2081.58	3526	0.183594	0	44.08
4	12	2012-04-08	0	S	4	4	621862	6628988	2081.58	3526	0.183594	0	44.08
4	13	2012-05-12	0	S	4	5	591131	6618782	2084.01	3228	0.008333	0	325.48
4	13	2012-08-10	0	S	4	8	591131	6618782	2084.01	3228	0.008333	0	325.48
4	13	2012-08-07	0	S	4	8	591131	6618782	2084.01	3228	0.008333	0	325.48
4	13	2012-08-05	0	S	4	8	591131	6618782	2084.01	3228	0.008333	0	325.48
4	13	2012-07-30	0	S	4	7	591131	6618782	2084.01	3228	0.008333	0	325.48
4	13	2012-07-29	0	S	4	7	591131	6618782	2084.01	3228	0.008333	0	325.48
4	13	2012-07-29	0	S	4	7	591131	6618782	2084.01	3228	0.008333	0	325.48
4	13	2012-07-28	0	S	4	7	591131	6618782	2084.01	3228	0.008333	0	325.48
4	13	2012-07-20	0	S	4	7	591131	6618782	2084.01	3228	0.008333	0	325.48
4	13	2012-07-16	0	S	4	7	591131	6618782	2084.01	3228	0.008333	0	325.48
4	13	2012-07-15	0	S	4	7	591131	6618782	2084.01	3228	0.008333	0	325.48
4	13	2012-07-14	0	S	4	7	591131	6618782	2084.01	3228	0.008333	0	325.48
4	13	2012-07-14	0	S	4	7	591131	6618782	2084.01	3228	0.008333	0	325.48
4	13	2012-07-09	0	S	4	7	591131	6618782	2084.01	3228	0.008333	0	325.48
4	13	2012-07-03	0	S	4	7	591131	6618782	2084.01	3228	0.008333	0	325.48
4	13	2012-07-02	0	S	4	7	591131	6618782	2084.01	3228	0.008333	0	325.48
4	13	2012-06-30	0	S	4	6	591131	6618782	2084.01	3228	0.008333	0	325.48
4	13	2012-06-27	0	S	4	6	591131	6618782	2084.01	3228	0.008333	0	325.48
4	13	2012-06-22	0	S	4	6	591131	6618782	2084.01	3228	0.008333	0	325.48
4	13	2012-06-13	NA	S	4	6	591131	6618782	2084.01	3228	0.008333	0	325.48
4	13	2012-06-11	NA	S	4	6	591131	6618782	2084.01	3228	0.008333	0	325.48
4	13	2012-06-10	0	S	4	6	591131	6618782	2084.01	3228	0.008333	0	325.48
4	13	2012-06-06	0	S	4	6	591131	6618782	2084.01	3228	0.008333	0	325.48
4	13	2012-06-02	0	S	4	6	591131	6618782	2084.01	3228	0.008333	0	325.48
4	13	2012-05-31	0	S	4	5	591131	6618782	2084.01	3228	0.008333	0	325.48
4	13	2012-04-22	0	S	4	4	591131	6618782	2084.01	3228	0.008333	0	325.48
4	15	2012-07-30	0	S	4	7	589827	6620801	1801.65	3324	0.071111	0.004444	21.44
4	15	2012-07-22	0	S	4	7	589827	6620801	1801.65	3324	0.071111	0.004444	21.44
4	15	2012-07-22	0	S	4	7	589827	6620801	1801.65	3324	0.071111	0.004444	21.44
4	15	2012-07-22	0	S	4	7	589827	6620801	1801.65	3324	0.071111	0.004444	21.44
4	15	2012-07-19	0	S	4	7	589827	6620801	1801.65	3324	0.071111	0.004444	21.44
4	15	2012-07-19	0	S	4	7	589827	6620801	1801.65	3324	0.071111	0.004444	21.44
4	15	2012-07-12	0	S	4	7	589827	6620801	1801.65	3324	0.071111	0.004444	21.44
4	15	2012-05-23	0	S	4	5	589827	6620801	1801.65	3324	0.071111	0.004444	21.44
4	15	2012-04-21	0	S	4	4	589827	6620801	1801.65	3324	0.071111	0.004444	21.44
4	16	2012-09-24	NA	S	4	9	596583	6623853	940.286	3422	0.125	0.011719	30.46
4	16	2012-09-24	NA	S	4	9	596583	6623853	940.286	3422	0.125	0.011719	30.46
4	16	2012-09-12	0	S	4	9	596583	6623853	940.286	3422	0.125	0.011719	30.46
4	16	2012-08-26	0	S	4	8	596583	6623853	940.286	3422	0.125	0.011719	30.46
4	16	2012-04-01	0	S	4	4	596583	6623853	940.286	3422	0.125	0.011719	30.46
4	17	2012-08-04	0	S	4	8	597368	6621196	589.998	3326	0.079167	0.004167	18.24
4	17	2012-07-10	0	S	4	7	597368	6621196	589.998	3326	0.079167	0.004167	18.24
4	17	2012-06-28	1	S	4	6	597368	6621196	589.998	3326	0.079167	0.004167	18.24
4	17	2012-06-10	0	S	4	6	597368	6621196	589.998	3326	0.079167	0.004167	18.24
4	17	2012-06-02	0	S	4	6	597368	6621196	589.998	3326	0.079167	0.004167	18.24
4	17	2012-06-02	0	S	4	6	597368	6621196	589.998	3326	0.079167	0.004167	18.24
4	17	2012-05-10	0	S	4	5	597368	6621196	589.998	3326	0.079167	0.004167	18.24
4	25	2012-06-22	0	S	4	6	614117	6619556	3050	3235	0.007813	0	53.64
4	25	2012-05-30	0	S	4	5	614117	6619556	3050	3235	0.007813	0	53.64
4	29	2012-09-23	0	S	4	9	610935	6610907	3138.79	2946	0.40625	0	8.42
4	29	2012-09-12	NA	S	4	9	610935	6610907	3138.79	2946	0.40625	0	8.42
4	29	2012-09-08	NA	S	4	9	610935	6610907	3138.79	2946	0.40625	0	8.42
4	29	2012-08-12	0	S	4	8	610935	6610907	3138.79	2946	0.40625	0	8.42
4	29	2012-07-26	NA	S	4	7	610935	6610907	3138.79	2946	0.40625	0	8.42
4	29	2012-07-14	0	S	4	7	610935	6610907	3138.79	2946	0.40625	0	8.42
4	29	2012-07-05	0	S	4	7	610935	6610907	3138.79	2946	0.40625	0	8.42
4	29	2012-06-14	0	S	4	6	610935	6610907	3138.79	2946	0.40625	0	8.42
4	29	2012-06-07	NA	S	4	6	610935	6610907	3138.79	2946	0.40625	0	8.42
4	29	2012-05-31	NA	S	4	5	610935	6610907	3138.79	2946	0.40625	0	8.42
4	29	2012-05-30	NA	S	4	5	610935	6610907	3138.79	2946	0.40625	0	8.42
4	29	2012-05-29	0	S	4	5	610935	6610907	3138.79	2946	0.40625	0	8.42
4	29	2012-05-26	0	S	4	5	610935	6610907	3138.79	2946	0.40625	0	8.42
4	29	2012-05-09	0	S	4	5	610935	6610907	3138.79	2946	0.40625	0	8.42
4	29	2012-05-07	NA	S	4	5	610935	6610907	3138.79	2946	0.40625	0	8.42
4	29	2012-04-22	0	S	4	4	610935	6610907	3138.79	2946	0.40625	0	8.42
4	29	2012-04-17	0	S	4	4	610935	6610907	3138.79	2946	0.40625	0	8.42
4	29	2012-04-15	0	S	4	4	610935	6610907	3138.79	2946	0.40625	0	8.42
4	29	2012-04-14	0	S	4	4	610935	6610907	3138.79	2946	0.40625	0	8.42
4	30	2012-09-20	0	S	4	9	608402	6614005	1411.95	3041	0.541667	0	29.92
4	30	2012-09-05	0	S	4	9	608402	6614005	1411.95	3041	0.541667	0	29.92
4	30	2012-08-21	0	S	4	8	608402	6614005	1411.95	3041	0.541667	0	29.92
4	30	2012-08-02	0	S	4	8	608402	6614005	1411.95	3041	0.541667	0	29.92
4	30	2012-06-30	NA	S	4	6	608402	6614005	1411.95	3041	0.541667	0	29.92
4	30	2012-06-18	0	S	4	6	608402	6614005	1411.95	3041	0.541667	0	29.92
4	30	2012-06-06	0	S	4	6	608402	6614005	1411.95	3041	0.541667	0	29.92
4	31	2012-09-27	NA	S	4	9	621429	6613392	3732.59	3045	0.367188	0.003906	96.44
4	31	2012-08-25	NA	S	4	8	621429	6613392	3732.59	3045	0.367188	0.003906	96.44
4	31	2012-06-16	0	S	4	6	621429	6613392	3732.59	3045	0.367188	0.003906	96.44
4	32	2012-08-21	NA	S	4	8	623215	6615669	6556.56	3046	0.1875	0	19.88
4	32	2012-08-12	0	S	4	8	623215	6615669	6556.56	3046	0.1875	0	19.88
4	32	2012-07-27	0	S	4	7	623215	6615669	6556.56	3046	0.1875	0	19.88
4	34	2012-04-05	0	S	4	4	597159	6603188	1318.68	2750	0.233333	0	156.44
4	36	2012-06-19	0	S	4	6	608601	6603827	3861.64	2753	0.115556	0	19.82
4	36	2012-06-19	0	S	4	6	608601	6603827	3861.64	2753	0.115556	0	19.82
4	36	2012-06-12	0	S	4	6	608601	6603827	3861.64	2753	0.115556	0	19.82
4	36	2012-04-26	0	S	4	4	608601	6603827	3861.64	2753	0.115556	0	19.82
4	36	2012-04-01	0	S	4	4	608601	6603827	3861.64	2753	0.115556	0	19.82
4	39	2012-06-28	0	S	4	6	609852	6602756	5206.92	2753	0.115556	0	19.82
4	39	2012-05-18	0	S	4	5	609852	6602756	5206.92	2753	0.115556	0	19.82
4	42	2012-09-19	NA	S	4	9	599385	6592738	1557.66	2462	0.097656	0	176.96
4	42	2012-09-13	NA	S	4	9	599385	6592738	1557.66	2462	0.097656	0	176.96
4	42	2012-09-08	0	S	4	9	599385	6592738	1557.66	2462	0.097656	0	176.96
4	42	2012-09-08	0	S	4	9	599385	6592738	1557.66	2462	0.097656	0	176.96
4	42	2012-09-07	0	S	4	9	599385	6592738	1557.66	2462	0.097656	0	176.96
4	42	2012-09-07	0	S	4	9	599385	6592738	1557.66	2462	0.097656	0	176.96
4	42	2012-09-06	0	S	4	9	599385	6592738	1557.66	2462	0.097656	0	176.96
4	42	2012-09-05	0	S	4	9	599385	6592738	1557.66	2462	0.097656	0	176.96
4	42	2012-08-28	0	S	4	8	599385	6592738	1557.66	2462	0.097656	0	176.96
4	42	2012-08-27	0	S	4	8	599385	6592738	1557.66	2462	0.097656	0	176.96
4	42	2012-08-10	0	S	4	8	599385	6592738	1557.66	2462	0.097656	0	176.96
4	42	2012-08-08	0	S	4	8	599385	6592738	1557.66	2462	0.097656	0	176.96
4	42	2012-08-06	0	S	4	8	599385	6592738	1557.66	2462	0.097656	0	176.96
4	42	2012-08-01	NA	S	4	8	599385	6592738	1557.66	2462	0.097656	0	176.96
4	42	2012-07-21	0	S	4	7	599385	6592738	1557.66	2462	0.097656	0	176.96
4	42	2012-07-10	0	S	4	7	599385	6592738	1557.66	2462	0.097656	0	176.96
4	42	2012-06-27	0	S	4	6	599385	6592738	1557.66	2462	0.097656	0	176.96
4	42	2012-06-11	0	S	4	6	599385	6592738	1557.66	2462	0.097656	0	176.96
4	42	2012-06-08	0	S	4	6	599385	6592738	1557.66	2462	0.097656	0	176.96
4	42	2012-05-26	NA	S	4	5	599385	6592738	1557.66	2462	0.097656	0	176.96
4	42	2012-05-04	NA	S	4	5	599385	6592738	1557.66	2462	0.097656	0	176.96
4	42	2012-04-26	NA	S	4	4	599385	6592738	1557.66	2462	0.097656	0	176.96
4	42	2012-04-05	0	S	4	4	599385	6592738	1557.66	2462	0.097656	0	176.96
4	44	2012-09-28	0	S	4	9	612177	6593619	3801.27	2466	0.183594	0	31.76
4	44	2012-07-25	0	S	4	7	612177	6593619	3801.27	2466	0.183594	0	31.76
4	44	2012-07-10	0	S	4	7	612177	6593619	3801.27	2466	0.183594	0	31.76
4	44	2012-07-07	0	S	4	7	612177	6593619	3801.27	2466	0.183594	0	31.76
4	44	2012-07-05	0	S	4	7	612177	6593619	3801.27	2466	0.183594	0	31.76
4	44	2012-07-01	0	S	4	7	612177	6593619	3801.27	2466	0.183594	0	31.76
4	44	2012-07-01	0	S	4	7	612177	6593619	3801.27	2466	0.183594	0	31.76
4	44	2012-06-28	0	S	4	6	612177	6593619	3801.27	2466	0.183594	0	31.76
4	44	2012-06-28	0	S	4	6	612177	6593619	3801.27	2466	0.183594	0	31.76
4	44	2012-06-25	0	S	4	6	612177	6593619	3801.27	2466	0.183594	0	31.76
4	44	2012-06-23	0	S	4	6	612177	6593619	3801.27	2466	0.183594	0	31.76
4	44	2012-06-23	NA	S	4	6	612177	6593619	3801.27	2466	0.183594	0	31.76
4	44	2012-06-22	0	S	4	6	612177	6593619	3801.27	2466	0.183594	0	31.76
4	44	2012-06-20	0	S	4	6	612177	6593619	3801.27	2466	0.183594	0	31.76
4	44	2012-06-19	0	S	4	6	612177	6593619	3801.27	2466	0.183594	0	31.76
4	44	2012-06-16	0	S	4	6	612177	6593619	3801.27	2466	0.183594	0	31.76
4	44	2012-06-16	0	S	4	6	612177	6593619	3801.27	2466	0.183594	0	31.76
4	44	2012-06-15	0	S	4	6	612177	6593619	3801.27	2466	0.183594	0	31.76
4	44	2012-06-15	0	S	4	6	612177	6593619	3801.27	2466	0.183594	0	31.76
4	44	2012-06-12	0	S	4	6	612177	6593619	3801.27	2466	0.183594	0	31.76
4	44	2012-06-09	0	S	4	6	612177	6593619	3801.27	2466	0.183594	0	31.76
4	44	2012-06-06	0	S	4	6	612177	6593619	3801.27	2466	0.183594	0	31.76
4	44	2012-06-02	0	S	4	6	612177	6593619	3801.27	2466	0.183594	0	31.76
4	44	2012-05-31	0	S	4	5	612177	6593619	3801.27	2466	0.183594	0	31.76
4	44	2012-05-31	0	S	4	5	612177	6593619	3801.27	2466	0.183594	0	31.76
4	44	2012-05-31	NA	S	4	5	612177	6593619	3801.27	2466	0.183594	0	31.76
4	44	2012-05-27	0	S	4	5	612177	6593619	3801.27	2466	0.183594	0	31.76
4	44	2012-05-27	0	S	4	5	612177	6593619	3801.27	2466	0.183594	0	31.76
4	44	2012-05-23	0	S	4	5	612177	6593619	3801.27	2466	0.183594	0	31.76
4	44	2012-05-23	0	S	4	5	612177	6593619	3801.27	2466	0.183594	0	31.76
4	44	2012-05-15	0	S	4	5	612177	6593619	3801.27	2466	0.183594	0	31.76
4	44	2012-05-08	0	S	4	5	612177	6593619	3801.27	2466	0.183594	0	31.76
4	44	2012-05-06	0	S	4	5	612177	6593619	3801.27	2466	0.183594	0	31.76
4	44	2012-05-02	0	S	4	5	612177	6593619	3801.27	2466	0.183594	0	31.76
4	44	2012-04-30	0	S	4	4	612177	6593619	3801.27	2466	0.183594	0	31.76
4	44	2012-04-28	0	S	4	4	612177	6593619	3801.27	2466	0.183594	0	31.76
4	44	2012-04-24	0	S	4	4	612177	6593619	3801.27	2466	0.183594	0	31.76
4	44	2012-04-22	0	S	4	4	612177	6593619	3801.27	2466	0.183594	0	31.76
4	44	2012-04-17	0	S	4	4	612177	6593619	3801.27	2466	0.183594	0	31.76
4	44	2012-04-21	0	S	4	4	612177	6593619	3801.27	2466	0.183594	0	31.76
4	45	2012-07-11	0	S	4	7	618879	6593837	3197.75	2468	0.226563	0	8
4	45	2012-07-08	0	S	4	7	618879	6593837	3197.75	2468	0.226563	0	8
4	45	2012-06-26	0	S	4	6	618879	6593837	3197.75	2468	0.226563	0	8
4	45	2012-04-18	0	S	4	4	618879	6593837	3197.75	2468	0.226563	0	8
4	45	2012-04-15	0	S	4	4	618879	6593837	3197.75	2468	0.226563	0	8
4	45	2012-04-11	0	S	4	4	618879	6593837	3197.75	2468	0.226563	0	8
4	46	2012-07-03	NA	S	4	7	621057	6593386	1270.02	2373	0.40625	0.011719	49.38
4	46	2012-06-28	NA	S	4	6	621057	6593386	1270.02	2373	0.40625	0.011719	49.38
4	46	2012-06-03	NA	S	4	6	621057	6593386	1270.02	2373	0.40625	0.011719	49.38
4	46	2012-06-01	NA	S	4	6	621057	6593386	1270.02	2373	0.40625	0.011719	49.38
4	46	2012-05-01	0	S	4	5	621057	6593386	1270.02	2373	0.40625	0.011719	49.38
4	46	2012-04-28	0	S	4	4	621057	6593386	1270.02	2373	0.40625	0.011719	49.38
4	46	2012-04-19	0	S	4	4	621057	6593386	1270.02	2373	0.40625	0.011719	49.38
4	46	2012-04-19	NA	S	4	4	621057	6593386	1270.02	2373	0.40625	0.011719	49.38
4	48	2012-09-24	NA	S	4	9	620977	6585578	1985.28	2181	0.089844	0	7.66
4	48	2012-09-11	NA	S	4	9	620977	6585578	1985.28	2181	0.089844	0	7.66
4	48	2012-09-09	NA	S	4	9	620977	6585578	1985.28	2181	0.089844	0	7.66
4	48	2012-09-07	0	S	4	9	620977	6585578	1985.28	2181	0.089844	0	7.66
4	48	2012-09-05	NA	S	4	9	620977	6585578	1985.28	2181	0.089844	0	7.66
4	48	2012-09-02	0	S	4	9	620977	6585578	1985.28	2181	0.089844	0	7.66
4	48	2012-08-31	NA	S	4	8	620977	6585578	1985.28	2181	0.089844	0	7.66
4	48	2012-08-27	NA	S	4	8	620977	6585578	1985.28	2181	0.089844	0	7.66
4	48	2012-07-04	NA	S	4	7	620977	6585578	1985.28	2181	0.089844	0	7.66
4	48	2012-05-15	0	S	4	5	620977	6585578	1985.28	2181	0.089844	0	7.66
4	48	2012-05-11	0	S	4	5	620977	6585578	1985.28	2181	0.089844	0	7.66
4	48	2012-05-09	NA	S	4	5	620977	6585578	1985.28	2181	0.089844	0	7.66
4	48	2012-04-28	0	S	4	4	620977	6585578	1985.28	2181	0.089844	0	7.66
4	48	2012-04-20	0	S	4	4	620977	6585578	1985.28	2181	0.089844	0	7.66
4	48	2012-04-19	0	S	4	4	620977	6585578	1985.28	2181	0.089844	0	7.66
4	48	2012-04-18	NA	S	4	4	620977	6585578	1985.28	2181	0.089844	0	7.66
4	48	2012-04-09	0	S	4	4	620977	6585578	1985.28	2181	0.089844	0	7.66
4	48	2012-04-05	NA	S	4	4	620977	6585578	1985.28	2181	0.089844	0	7.66
4	49	2012-08-24	0	S	4	8	610794	6581060	725.41	2081	0.1375	0.0125	83.72
4	49	2012-08-23	NA	S	4	8	610794	6581060	725.41	2081	0.1375	0.0125	83.72
4	49	2012-08-09	0	S	4	8	610794	6581060	725.41	2081	0.1375	0.0125	83.72
4	49	2012-07-16	0	S	4	7	610794	6581060	725.41	2081	0.1375	0.0125	83.72
4	50	2012-09-22	0	S	4	9	609506	6581348	810.243	2081	0.1375	0.0125	83.72
4	50	2012-08-22	0	S	4	8	609506	6581348	810.243	2081	0.1375	0.0125	83.72
4	50	2012-06-28	NA	S	4	6	609506	6581348	810.243	2081	0.1375	0.0125	83.72
4	50	2012-06-12	NA	S	4	6	609506	6581348	810.243	2081	0.1375	0.0125	83.72
4	50	2012-05-17	0	S	4	5	609506	6581348	810.243	2081	0.1375	0.0125	83.72
4	50	2012-04-25	NA	S	4	4	609506	6581348	810.243	2081	0.1375	0.0125	83.72
4	51	2012-08-11	0	S	4	8	617590	6582329	4943.4	2083	0.070313	0	4.94
4	51	2012-07-15	0	S	4	7	617590	6582329	4943.4	2083	0.070313	0	4.94
4	51	2012-07-13	0	S	4	7	617590	6582329	4943.4	2083	0.070313	0	4.94
4	51	2012-04-05	NA	S	4	4	617590	6582329	4943.4	2083	0.070313	0	4.94
4	54	2012-06-09	0	S	4	6	594566	6609162	1579.39	2941	0.230469	0.03125	108.06
4	54	2012-04-27	0	S	4	4	594566	6609162	1579.39	2941	0.230469	0.03125	108.06
4	64	2012-08-07	0	S	4	8	605437	6609315	4007.47	2944	0.226563	0	56.24
4	64	2012-07-31	0	S	4	7	605437	6609315	4007.47	2944	0.226563	0	56.24
4	64	2012-07-25	0	S	4	7	605437	6609315	4007.47	2944	0.226563	0	56.24
4	64	2012-07-12	0	S	4	7	605437	6609315	4007.47	2944	0.226563	0	56.24
4	64	2012-07-12	0	S	4	7	605437	6609315	4007.47	2944	0.226563	0	56.24
4	64	2012-06-07	NA	S	4	6	605437	6609315	4007.47	2944	0.226563	0	56.24
4	64	2012-05-19	NA	S	4	5	605437	6609315	4007.47	2944	0.226563	0	56.24
4	64	2012-05-15	0	S	4	5	605437	6609315	4007.47	2944	0.226563	0	56.24
4	64	2012-05-14	NA	S	4	5	605437	6609315	4007.47	2944	0.226563	0	56.24
4	64	2012-04-23	0	S	4	4	605437	6609315	4007.47	2944	0.226563	0	56.24
4	65	2012-09-29	0	S	4	9	609821	6609162	4683.15	2946	0.40625	0	8.42
4	65	2012-07-22	0	S	4	7	609821	6609162	4683.15	2946	0.40625	0	8.42
4	65	2012-07-02	0	S	4	7	609821	6609162	4683.15	2946	0.40625	0	8.42
4	65	2012-06-07	0	S	4	6	609821	6609162	4683.15	2946	0.40625	0	8.42
4	65	2012-05-31	0	S	4	5	609821	6609162	4683.15	2946	0.40625	0	8.42
4	65	2012-05-26	0	S	4	5	609821	6609162	4683.15	2946	0.40625	0	8.42
4	65	2012-05-04	0	S	4	5	609821	6609162	4683.15	2946	0.40625	0	8.42
4	65	2012-04-24	0	S	4	4	609821	6609162	4683.15	2946	0.40625	0	8.42
4	67	2012-07-23	0	S	4	7	608899	6604226	4183.8	2753	0.115556	0	19.82
4	67	2012-06-14	NA	S	4	6	608899	6604226	4183.8	2753	0.115556	0	19.82
4	67	2012-06-11	NA	S	4	6	608899	6604226	4183.8	2753	0.115556	0	19.82
4	67	2012-06-09	0	S	4	6	608899	6604226	4183.8	2753	0.115556	0	19.82
4	67	2012-06-05	0	S	4	6	608899	6604226	4183.8	2753	0.115556	0	19.82
4	67	2012-06-02	0	S	4	6	608899	6604226	4183.8	2753	0.115556	0	19.82
4	67	2012-05-30	0	S	4	5	608899	6604226	4183.8	2753	0.115556	0	19.82
4	67	2012-05-23	0	S	4	5	608899	6604226	4183.8	2753	0.115556	0	19.82
4	67	2012-05-22	NA	S	4	5	608899	6604226	4183.8	2753	0.115556	0	19.82
4	67	2012-05-15	0	S	4	5	608899	6604226	4183.8	2753	0.115556	0	19.82
4	67	2012-05-03	0	S	4	5	608899	6604226	4183.8	2753	0.115556	0	19.82
4	67	2012-05-01	0	S	4	5	608899	6604226	4183.8	2753	0.115556	0	19.82
4	67	2012-04-30	NA	S	4	4	608899	6604226	4183.8	2753	0.115556	0	19.82
4	67	2012-04-22	0	S	4	4	608899	6604226	4183.8	2753	0.115556	0	19.82
4	67	2012-04-22	0	S	4	4	608899	6604226	4183.8	2753	0.115556	0	19.82
4	67	2012-04-18	0	S	4	4	608899	6604226	4183.8	2753	0.115556	0	19.82
4	67	2012-04-17	0	S	4	4	608899	6604226	4183.8	2753	0.115556	0	19.82
4	67	2012-04-16	NA	S	4	4	608899	6604226	4183.8	2753	0.115556	0	19.82
4	67	2012-04-01	0	S	4	4	608899	6604226	4183.8	2753	0.115556	0	19.82
4	116	2012-09-25	0	S	4	9	624794	6593621	2078.26	2374	0.25	0	94.08
4	116	2012-09-19	0	S	4	9	624794	6593621	2078.26	2374	0.25	0	94.08
4	116	2012-09-10	NA	S	4	9	624794	6593621	2078.26	2374	0.25	0	94.08
4	116	2012-07-20	0	S	4	7	624794	6593621	2078.26	2374	0.25	0	94.08
4	117	2012-09-24	0	S	4	9	590648	6631491	885.869	3612	0.008333	0.033333	88.56
4	117	2012-09-23	0	S	4	9	590648	6631491	885.869	3612	0.008333	0.033333	88.56
4	117	2012-08-17	0	S	4	8	590648	6631491	885.869	3612	0.008333	0.033333	88.56
4	117	2012-08-06	0	S	4	8	590648	6631491	885.869	3612	0.008333	0.033333	88.56
4	117	2012-07-12	1	S	4	7	590648	6631491	885.869	3612	0.008333	0.033333	88.56
4	117	2012-07-12	0	S	4	7	590648	6631491	885.869	3612	0.008333	0.033333	88.56
4	117	2012-06-27	0	S	4	6	590648	6631491	885.869	3612	0.008333	0.033333	88.56
4	117	2012-06-18	0	S	4	6	590648	6631491	885.869	3612	0.008333	0.033333	88.56
4	117	2012-06-15	0	S	4	6	590648	6631491	885.869	3612	0.008333	0.033333	88.56
4	117	2012-06-02	0	S	4	6	590648	6631491	885.869	3612	0.008333	0.033333	88.56
4	117	2012-05-30	0	S	4	5	590648	6631491	885.869	3612	0.008333	0.033333	88.56
4	117	2012-05-12	NA	S	4	5	590648	6631491	885.869	3612	0.008333	0.033333	88.56
4	117	2012-04-28	0	S	4	4	590648	6631491	885.869	3612	0.008333	0.033333	88.56
4	117	2012-04-26	0	S	4	4	590648	6631491	885.869	3612	0.008333	0.033333	88.56
4	117	2012-04-21	0	S	4	4	590648	6631491	885.869	3612	0.008333	0.033333	88.56
4	117	2012-04-20	0	S	4	4	590648	6631491	885.869	3612	0.008333	0.033333	88.56
4	117	2012-04-17	NA	S	4	4	590648	6631491	885.869	3612	0.008333	0.033333	88.56
4	117	2012-04-09	0	S	4	4	590648	6631491	885.869	3612	0.008333	0.033333	88.56
4	117	2012-04-08	NA	S	4	4	590648	6631491	885.869	3612	0.008333	0.033333	88.56
4	117	2012-04-06	0	S	4	4	590648	6631491	885.869	3612	0.008333	0.033333	88.56
4	117	2012-04-02	0	S	4	4	590648	6631491	885.869	3612	0.008333	0.033333	88.56
4	117	2012-04-01	0	S	4	4	590648	6631491	885.869	3612	0.008333	0.033333	88.56
4	119	2012-04-26	0	S	4	4	622513	6621505	5257.35	3238	0.265625	0	7.64
4	119	2012-04-25	0	S	4	4	622513	6621505	5257.35	3238	0.265625	0	7.64
4	120	2012-08-19	0	S	4	8	619687	6604185	2531.11	2757	0.4375	0.033333	163.66
4	120	2012-07-31	0	S	4	7	619687	6604185	2531.11	2757	0.4375	0.033333	163.66
4	120	2012-07-31	0	S	4	7	619687	6604185	2531.11	2757	0.4375	0.033333	163.66
4	120	2012-07-18	0	S	4	7	619687	6604185	2531.11	2757	0.4375	0.033333	163.66
4	120	2012-04-30	0	S	4	4	619687	6604185	2531.11	2757	0.4375	0.033333	163.66
4	120	2012-04-23	0	S	4	4	619687	6604185	2531.11	2757	0.4375	0.033333	163.66
4	127	2012-09-01	0	S	4	9	609952	6623282	2733.29	3330	0.1	0	184.38
4	127	2012-08-03	NA	S	4	8	609952	6623282	2733.29	3330	0.1	0	184.38
4	127	2012-08-02	0	S	4	8	609952	6623282	2733.29	3330	0.1	0	184.38
4	127	2012-07-31	0	S	4	7	609952	6623282	2733.29	3330	0.1	0	184.38
4	127	2012-07-31	NA	S	4	7	609952	6623282	2733.29	3330	0.1	0	184.38
4	127	2012-07-26	0	S	4	7	609952	6623282	2733.29	3330	0.1	0	184.38
4	127	2012-06-29	1	S	4	6	609952	6623282	2733.29	3330	0.1	0	184.38
4	127	2012-06-06	1	S	4	6	609952	6623282	2733.29	3330	0.1	0	184.38
4	127	2012-06-06	0	S	4	6	609952	6623282	2733.29	3330	0.1	0	184.38
4	127	2012-05-28	0	S	4	5	609952	6623282	2733.29	3330	0.1	0	184.38
4	127	2012-05-06	0	S	4	5	609952	6623282	2733.29	3330	0.1	0	184.38
4	127	2012-05-06	0	S	4	5	609952	6623282	2733.29	3330	0.1	0	184.38
4	127	2012-05-02	1	S	4	5	609952	6623282	2733.29	3330	0.1	0	184.38
2	129	2012-06-18	NA	S	4	6	542483	6572526	1681.29	1963	0.222656	0.011719	64
2	129	2012-06-10	0	S	4	6	542483	6572526	1681.29	1963	0.222656	0.011719	64
2	129	2012-06-10	0	S	4	6	542483	6572526	1681.29	1963	0.222656	0.011719	64
2	130	2012-09-29	0	S	4	9	548691	6566234	7260.43	1773	0.045833	0	4.98
2	130	2012-09-19	0	S	4	9	548691	6566234	7260.43	1773	0.045833	0	4.98
2	130	2012-09-13	0	S	4	9	548691	6566234	7260.43	1773	0.045833	0	4.98
2	130	2012-09-03	0	S	4	9	548691	6566234	7260.43	1773	0.045833	0	4.98
2	130	2012-08-23	0	S	4	8	548691	6566234	7260.43	1773	0.045833	0	4.98
2	130	2012-08-07	0	S	4	8	548691	6566234	7260.43	1773	0.045833	0	4.98
2	130	2012-08-06	0	S	4	8	548691	6566234	7260.43	1773	0.045833	0	4.98
2	130	2012-07-27	0	S	4	7	548691	6566234	7260.43	1773	0.045833	0	4.98
2	130	2012-07-13	0	S	4	7	548691	6566234	7260.43	1773	0.045833	0	4.98
2	130	2012-07-03	0	S	4	7	548691	6566234	7260.43	1773	0.045833	0	4.98
2	130	2012-06-11	0	S	4	6	548691	6566234	7260.43	1773	0.045833	0	4.98
2	130	2012-06-05	0	S	4	6	548691	6566234	7260.43	1773	0.045833	0	4.98
2	130	2012-05-30	NA	S	4	5	548691	6566234	7260.43	1773	0.045833	0	4.98
2	132	2012-07-24	0	S	4	7	553882	6561865	1003.05	1583	0.144531	0.03125	29.38
2	132	2012-07-23	0	S	4	7	553882	6561865	1003.05	1583	0.144531	0.03125	29.38
2	135	2012-06-21	0	S	4	6	558727	6606929	108.22	2929	0.042969	0	0.12
2	135	2012-09-24	NA	S	4	9	558727	6606929	108.22	2929	0.042969	0	0.12
2	135	2012-09-18	0	S	4	9	558727	6606929	108.22	2929	0.042969	0	0.12
2	135	2012-09-13	0	S	4	9	558727	6606929	108.22	2929	0.042969	0	0.12
2	135	2012-09-10	0	S	4	9	558727	6606929	108.22	2929	0.042969	0	0.12
2	135	2012-09-09	0	S	4	9	558727	6606929	108.22	2929	0.042969	0	0.12
2	135	2012-09-09	NA	S	4	9	558727	6606929	108.22	2929	0.042969	0	0.12
2	135	2012-09-07	0	S	4	9	558727	6606929	108.22	2929	0.042969	0	0.12
2	135	2012-09-06	0	S	4	9	558727	6606929	108.22	2929	0.042969	0	0.12
2	135	2012-09-04	0	S	4	9	558727	6606929	108.22	2929	0.042969	0	0.12
2	135	2012-09-03	0	S	4	9	558727	6606929	108.22	2929	0.042969	0	0.12
2	135	2012-09-01	0	S	4	9	558727	6606929	108.22	2929	0.042969	0	0.12
2	135	2012-08-31	0	S	4	8	558727	6606929	108.22	2929	0.042969	0	0.12
2	135	2012-08-29	0	S	4	8	558727	6606929	108.22	2929	0.042969	0	0.12
2	135	2012-08-28	0	S	4	8	558727	6606929	108.22	2929	0.042969	0	0.12
2	135	2012-08-27	0	S	4	8	558727	6606929	108.22	2929	0.042969	0	0.12
2	135	2012-07-27	0	S	4	7	558727	6606929	108.22	2929	0.042969	0	0.12
2	135	2012-07-27	0	S	4	7	558727	6606929	108.22	2929	0.042969	0	0.12
2	135	2012-08-26	0	S	4	8	558727	6606929	108.22	2929	0.042969	0	0.12
2	135	2012-08-26	0	S	4	8	558727	6606929	108.22	2929	0.042969	0	0.12
2	135	2012-08-23	0	S	4	8	558727	6606929	108.22	2929	0.042969	0	0.12
2	135	2012-08-22	0	S	4	8	558727	6606929	108.22	2929	0.042969	0	0.12
2	135	2012-08-20	0	S	4	8	558727	6606929	108.22	2929	0.042969	0	0.12
2	135	2012-08-19	0	S	4	8	558727	6606929	108.22	2929	0.042969	0	0.12
2	135	2012-08-05	0	S	4	8	558727	6606929	108.22	2929	0.042969	0	0.12
2	135	2012-08-02	0	S	4	8	558727	6606929	108.22	2929	0.042969	0	0.12
2	135	2012-07-30	0	S	4	7	558727	6606929	108.22	2929	0.042969	0	0.12
2	135	2012-07-28	0	S	4	7	558727	6606929	108.22	2929	0.042969	0	0.12
2	135	2012-07-14	0	S	4	7	558727	6606929	108.22	2929	0.042969	0	0.12
2	135	2012-06-29	0	S	4	6	558727	6606929	108.22	2929	0.042969	0	0.12
2	135	2012-06-14	0	S	4	6	558727	6606929	108.22	2929	0.042969	0	0.12
2	135	2012-06-10	0	S	4	6	558727	6606929	108.22	2929	0.042969	0	0.12
2	135	2012-06-07	0	S	4	6	558727	6606929	108.22	2929	0.042969	0	0.12
2	136	2012-07-18	0	S	4	7	565310	6590183	4826.49	2451	0.101563	0	9.44
2	136	2012-06-11	0	S	4	6	565310	6590183	4826.49	2451	0.101563	0	9.44
2	140	2012-09-30	0	S	4	9	543510	6602029	7277.69	2829	0.230469	0	8.48
2	140	2012-08-30	0	S	4	8	543510	6602029	7277.69	2829	0.230469	0	8.48
2	140	2012-08-29	0	S	4	8	543510	6602029	7277.69	2829	0.230469	0	8.48
2	140	2012-08-29	0	S	4	8	543510	6602029	7277.69	2829	0.230469	0	8.48
2	140	2012-08-16	NA	S	4	8	543510	6602029	7277.69	2829	0.230469	0	8.48
2	140	2012-08-14	0	S	4	8	543510	6602029	7277.69	2829	0.230469	0	8.48
2	140	2012-07-16	0	S	4	7	543510	6602029	7277.69	2829	0.230469	0	8.48
2	140	2012-07-06	0	S	4	7	543510	6602029	7277.69	2829	0.230469	0	8.48
2	140	2012-07-03	0	S	4	7	543510	6602029	7277.69	2829	0.230469	0	8.48
2	140	2012-07-02	0	S	4	7	543510	6602029	7277.69	2829	0.230469	0	8.48
2	140	2012-06-30	0	S	4	6	543510	6602029	7277.69	2829	0.230469	0	8.48
2	140	2012-06-20	0	S	4	6	543510	6602029	7277.69	2829	0.230469	0	8.48
2	140	2012-06-06	0	S	4	6	543510	6602029	7277.69	2829	0.230469	0	8.48
2	140	2012-06-04	1	S	4	6	543510	6602029	7277.69	2829	0.230469	0	8.48
2	142	2012-09-01	0	S	4	9	547427	6600754	10695.1	2830	0.046875	0	8.48
2	142	2012-08-30	0	S	4	8	547427	6600754	10695.1	2830	0.046875	0	8.48
2	142	2012-06-19	0	S	4	6	547427	6600754	10695.1	2830	0.046875	0	8.48
2	142	2012-06-15	1	S	4	6	547427	6600754	10695.1	2830	0.046875	0	8.48
2	145	2012-09-17	0	S	4	9	551371	6581157	4536.44	2158	0.046875	0	0.88
2	145	2012-08-30	0	S	4	8	551371	6581157	4536.44	2158	0.046875	0	0.88
2	145	2012-08-21	0	S	4	8	551371	6581157	4536.44	2158	0.046875	0	0.88
2	145	2012-08-17	0	S	4	8	551371	6581157	4536.44	2158	0.046875	0	0.88
2	145	2012-08-13	0	S	4	8	551371	6581157	4536.44	2158	0.046875	0	0.88
2	145	2012-08-08	0	S	4	8	551371	6581157	4536.44	2158	0.046875	0	0.88
2	145	2012-08-04	0	S	4	8	551371	6581157	4536.44	2158	0.046875	0	0.88
2	145	2012-08-01	0	S	4	8	551371	6581157	4536.44	2158	0.046875	0	0.88
2	145	2012-07-30	0	S	4	7	551371	6581157	4536.44	2158	0.046875	0	0.88
2	145	2012-07-23	0	S	4	7	551371	6581157	4536.44	2158	0.046875	0	0.88
2	145	2012-07-17	NA	S	4	7	551371	6581157	4536.44	2158	0.046875	0	0.88
2	145	2012-07-17	0	S	4	7	551371	6581157	4536.44	2158	0.046875	0	0.88
2	145	2012-07-16	0	S	4	7	551371	6581157	4536.44	2158	0.046875	0	0.88
2	145	2012-07-13	0	S	4	7	551371	6581157	4536.44	2158	0.046875	0	0.88
2	145	2012-07-10	0	S	4	7	551371	6581157	4536.44	2158	0.046875	0	0.88
2	145	2012-07-06	0	S	4	7	551371	6581157	4536.44	2158	0.046875	0	0.88
2	145	2012-07-04	0	S	4	7	551371	6581157	4536.44	2158	0.046875	0	0.88
2	145	2012-07-03	0	S	4	7	551371	6581157	4536.44	2158	0.046875	0	0.88
2	145	2012-06-30	0	S	4	6	551371	6581157	4536.44	2158	0.046875	0	0.88
2	145	2012-06-26	NA	S	4	6	551371	6581157	4536.44	2158	0.046875	0	0.88
2	145	2012-06-10	0	S	4	6	551371	6581157	4536.44	2158	0.046875	0	0.88
2	145	2012-06-10	0	S	4	6	551371	6581157	4536.44	2158	0.046875	0	0.88
2	145	2012-06-02	0	S	4	6	551371	6581157	4536.44	2158	0.046875	0	0.88
2	145	2012-05-25	0	S	4	5	551371	6581157	4536.44	2158	0.046875	0	0.88
2	145	2012-05-24	0	S	4	5	551371	6581157	4536.44	2158	0.046875	0	0.88
2	149	2012-06-23	1	S	4	6	560897	6562182	4290.19	1585	0.105469	0	14.4
2	174	2012-09-29	0	S	4	9	559635	6574713	6422.51	1969	0.070313	0	6.28
4	2	2013-01-02	0	W	5	1	611970	6641294	2337.02	3907	0.265625	0.023438	302.02
4	2	2012-12-10	NA	W	5	12	611970	6641294	2337.02	3907	0.265625	0.023438	302.02
4	3	2012-12-28	0	W	5	12	616712	6641112	1192.67	3909	0.140625	0.011719	65.8
4	3	2012-12-25	0	W	5	12	616712	6641112	1192.67	3909	0.140625	0.011719	65.8
4	3	2012-12-22	0	W	5	12	616712	6641112	1192.67	3909	0.140625	0.011719	65.8
4	3	2012-10-25	0	W	5	10	616712	6641112	1192.67	3909	0.140625	0.011719	65.8
4	4	2013-03-19	0	W	5	3	604587	6634732	436.189	3713	0.008333	0	1133.84
4	4	2013-03-10	NA	W	5	3	604587	6634732	436.189	3713	0.008333	0	1133.84
4	4	2013-03-07	0	W	5	3	604587	6634732	436.189	3713	0.008333	0	1133.84
4	4	2013-03-01	0	W	5	3	604587	6634732	436.189	3713	0.008333	0	1133.84
4	4	2013-02-25	NA	W	5	2	604587	6634732	436.189	3713	0.008333	0	1133.84
4	4	2013-02-21	NA	W	5	2	604587	6634732	436.189	3713	0.008333	0	1133.84
4	4	2013-02-18	NA	W	5	2	604587	6634732	436.189	3713	0.008333	0	1133.84
4	4	2013-02-16	0	W	5	2	604587	6634732	436.189	3713	0.008333	0	1133.84
4	4	2013-02-16	0	W	5	2	604587	6634732	436.189	3713	0.008333	0	1133.84
4	4	2013-02-15	0	W	5	2	604587	6634732	436.189	3713	0.008333	0	1133.84
4	4	2013-02-15	1	W	5	2	604587	6634732	436.189	3713	0.008333	0	1133.84
4	4	2013-02-15	0	W	5	2	604587	6634732	436.189	3713	0.008333	0	1133.84
4	4	2013-02-08	0	W	5	2	604587	6634732	436.189	3713	0.008333	0	1133.84
4	4	2013-02-08	NA	W	5	2	604587	6634732	436.189	3713	0.008333	0	1133.84
4	4	2013-01-31	NA	W	5	1	604587	6634732	436.189	3713	0.008333	0	1133.84
4	4	2013-01-30	NA	W	5	1	604587	6634732	436.189	3713	0.008333	0	1133.84
4	4	2013-01-24	NA	W	5	1	604587	6634732	436.189	3713	0.008333	0	1133.84
4	4	2013-01-19	NA	W	5	1	604587	6634732	436.189	3713	0.008333	0	1133.84
4	4	2013-01-18	NA	W	5	1	604587	6634732	436.189	3713	0.008333	0	1133.84
4	4	2013-01-11	0	W	5	1	604587	6634732	436.189	3713	0.008333	0	1133.84
4	4	2013-01-11	0	W	5	1	604587	6634732	436.189	3713	0.008333	0	1133.84
4	4	2013-01-06	0	W	5	1	604587	6634732	436.189	3713	0.008333	0	1133.84
4	4	2013-01-04	0	W	5	1	604587	6634732	436.189	3713	0.008333	0	1133.84
4	4	2013-01-02	NA	W	5	1	604587	6634732	436.189	3713	0.008333	0	1133.84
4	4	2013-01-01	0	W	5	1	604587	6634732	436.189	3713	0.008333	0	1133.84
4	4	2012-12-26	0	W	5	12	604587	6634732	436.189	3713	0.008333	0	1133.84
4	4	2012-12-25	NA	W	5	12	604587	6634732	436.189	3713	0.008333	0	1133.84
4	4	2012-12-24	NA	W	5	12	604587	6634732	436.189	3713	0.008333	0	1133.84
4	4	2012-12-23	NA	W	5	12	604587	6634732	436.189	3713	0.008333	0	1133.84
4	4	2012-12-22	NA	W	5	12	604587	6634732	436.189	3713	0.008333	0	1133.84
4	4	2012-12-18	NA	W	5	12	604587	6634732	436.189	3713	0.008333	0	1133.84
4	4	2012-12-10	0	W	5	12	604587	6634732	436.189	3713	0.008333	0	1133.84
4	4	2012-12-10	1	W	5	12	604587	6634732	436.189	3713	0.008333	0	1133.84
4	4	2012-12-04	1	W	5	12	604587	6634732	436.189	3713	0.008333	0	1133.84
4	4	2012-12-04	NA	W	5	12	604587	6634732	436.189	3713	0.008333	0	1133.84
4	4	2012-11-30	NA	W	5	11	604587	6634732	436.189	3713	0.008333	0	1133.84
4	4	2012-11-30	1	W	5	11	604587	6634732	436.189	3713	0.008333	0	1133.84
4	4	2012-11-22	NA	W	5	11	604587	6634732	436.189	3713	0.008333	0	1133.84
4	4	2012-11-15	0	W	5	11	604587	6634732	436.189	3713	0.008333	0	1133.84
4	4	2012-11-04	0	W	5	11	604587	6634732	436.189	3713	0.008333	0	1133.84
4	4	2012-11-01	NA	W	5	11	604587	6634732	436.189	3713	0.008333	0	1133.84
4	4	2012-11-01	NA	W	5	11	604587	6634732	436.189	3713	0.008333	0	1133.84
4	4	2012-10-28	0	W	5	10	604587	6634732	436.189	3713	0.008333	0	1133.84
4	4	2012-10-27	0	W	5	10	604587	6634732	436.189	3713	0.008333	0	1133.84
4	4	2012-10-09	1	W	5	10	604587	6634732	436.189	3713	0.008333	0	1133.84
4	11	2012-11-07	0	W	5	11	618059	6628453	2175.7	3429	0.210938	0.003906	58.98
4	12	2013-02-02	NA	W	5	2	621862	6628988	2081.58	3526	0.183594	0	44.08
4	12	2013-03-30	0	W	5	3	621862	6628988	2081.58	3526	0.183594	0	44.08
4	12	2013-03-29	0	W	5	3	621862	6628988	2081.58	3526	0.183594	0	44.08
4	12	2013-03-21	0	W	5	3	621862	6628988	2081.58	3526	0.183594	0	44.08
4	12	2013-02-28	0	W	5	2	621862	6628988	2081.58	3526	0.183594	0	44.08
4	12	2013-01-18	0	W	5	1	621862	6628988	2081.58	3526	0.183594	0	44.08
4	12	2012-12-09	0	W	5	12	621862	6628988	2081.58	3526	0.183594	0	44.08
4	12	2012-12-08	0	W	5	12	621862	6628988	2081.58	3526	0.183594	0	44.08
4	12	2012-11-03	0	W	5	11	621862	6628988	2081.58	3526	0.183594	0	44.08
4	12	2012-10-03	NA	W	5	10	621862	6628988	2081.58	3526	0.183594	0	44.08
4	15	2012-12-12	0	W	5	12	589827	6620801	1801.65	3324	0.071111	0.004444	21.44
4	16	2013-02-12	NA	W	5	2	596583	6623853	940.286	3422	0.125	0.011719	30.46
4	16	2013-01-26	0	W	5	1	596583	6623853	940.286	3422	0.125	0.011719	30.46
4	16	2012-12-24	0	W	5	12	596583	6623853	940.286	3422	0.125	0.011719	30.46
4	16	2012-12-14	0	W	5	12	596583	6623853	940.286	3422	0.125	0.011719	30.46
4	16	2012-12-03	0	W	5	12	596583	6623853	940.286	3422	0.125	0.011719	30.46
4	16	2012-11-26	0	W	5	11	596583	6623853	940.286	3422	0.125	0.011719	30.46
4	16	2012-11-05	0	W	5	11	596583	6623853	940.286	3422	0.125	0.011719	30.46
4	17	2013-02-28	0	W	5	2	597368	6621196	589.998	3326	0.079167	0.004167	18.24
4	17	2013-02-19	0	W	5	2	597368	6621196	589.998	3326	0.079167	0.004167	18.24
4	17	2013-02-19	0	W	5	2	597368	6621196	589.998	3326	0.079167	0.004167	18.24
4	17	2013-02-12	0	W	5	2	597368	6621196	589.998	3326	0.079167	0.004167	18.24
4	17	2012-11-30	0	W	5	11	597368	6621196	589.998	3326	0.079167	0.004167	18.24
4	17	2012-11-23	0	W	5	11	597368	6621196	589.998	3326	0.079167	0.004167	18.24
4	21	2013-01-22	0	W	5	1	621312	6623868	2617.94	3334	0.4375	0	15.92
4	21	2013-01-15	0	W	5	1	621312	6623868	2617.94	3334	0.4375	0	15.92
4	21	2012-12-06	NA	W	5	12	621312	6623868	2617.94	3334	0.4375	0	15.92
4	21	2012-11-29	NA	W	5	11	621312	6623868	2617.94	3334	0.4375	0	15.92
4	21	2012-11-09	0	W	5	11	621312	6623868	2617.94	3334	0.4375	0	15.92
4	30	2013-03-23	NA	W	5	3	608402	6614005	1411.95	3041	0.541667	0	29.92
4	30	2013-01-27	0	W	5	1	608402	6614005	1411.95	3041	0.541667	0	29.92
4	30	2013-01-27	0	W	5	1	608402	6614005	1411.95	3041	0.541667	0	29.92
4	30	2013-01-06	0	W	5	1	608402	6614005	1411.95	3041	0.541667	0	29.92
4	30	2012-12-30	NA	W	5	12	608402	6614005	1411.95	3041	0.541667	0	29.92
4	30	2012-12-23	0	W	5	12	608402	6614005	1411.95	3041	0.541667	0	29.92
4	30	2012-12-15	0	W	5	12	608402	6614005	1411.95	3041	0.541667	0	29.92
4	30	2012-12-10	0	W	5	12	608402	6614005	1411.95	3041	0.541667	0	29.92
4	30	2012-11-29	NA	W	5	11	608402	6614005	1411.95	3041	0.541667	0	29.92
4	30	2012-11-10	NA	W	5	11	608402	6614005	1411.95	3041	0.541667	0	29.92
4	30	2012-11-08	NA	W	5	11	608402	6614005	1411.95	3041	0.541667	0	29.92
4	30	2012-10-30	0	W	5	10	608402	6614005	1411.95	3041	0.541667	0	29.92
4	30	2012-10-19	NA	W	5	10	608402	6614005	1411.95	3041	0.541667	0	29.92
4	30	2012-10-13	0	W	5	10	608402	6614005	1411.95	3041	0.541667	0	29.92
4	32	2013-03-13	1	W	5	3	623215	6615669	6556.56	3046	0.1875	0	19.88
4	32	2013-01-18	1	W	5	1	623215	6615669	6556.56	3046	0.1875	0	19.88
4	32	2013-01-09	NA	W	5	1	623215	6615669	6556.56	3046	0.1875	0	19.88
4	34	2013-03-16	NA	W	5	3	597159	6603188	1318.68	2750	0.233333	0	156.44
4	34	2012-12-21	0	W	5	12	597159	6603188	1318.68	2750	0.233333	0	156.44
4	34	2012-12-20	0	W	5	12	597159	6603188	1318.68	2750	0.233333	0	156.44
4	41	2013-02-19	0	W	5	2	606724	6597384	258.869	2560	0.171875	0.023438	37.06
4	41	2013-02-16	0	W	5	2	606724	6597384	258.869	2560	0.171875	0.023438	37.06
4	41	2013-02-11	0	W	5	2	606724	6597384	258.869	2560	0.171875	0.023438	37.06
4	41	2013-02-11	0	W	5	2	606724	6597384	258.869	2560	0.171875	0.023438	37.06
4	41	2013-02-10	0	W	5	2	606724	6597384	258.869	2560	0.171875	0.023438	37.06
4	42	2013-03-07	0	W	5	3	599385	6592738	1557.66	2462	0.097656	0	176.96
4	42	2013-02-10	NA	W	5	2	599385	6592738	1557.66	2462	0.097656	0	176.96
4	42	2013-01-23	0	W	5	1	599385	6592738	1557.66	2462	0.097656	0	176.96
4	42	2013-01-19	0	W	5	1	599385	6592738	1557.66	2462	0.097656	0	176.96
4	42	2013-01-09	NA	W	5	1	599385	6592738	1557.66	2462	0.097656	0	176.96
4	42	2013-01-09	0	W	5	1	599385	6592738	1557.66	2462	0.097656	0	176.96
4	42	2012-12-23	0	W	5	12	599385	6592738	1557.66	2462	0.097656	0	176.96
4	42	2012-12-18	0	W	5	12	599385	6592738	1557.66	2462	0.097656	0	176.96
4	42	2012-12-17	NA	W	5	12	599385	6592738	1557.66	2462	0.097656	0	176.96
4	42	2012-11-17	NA	W	5	11	599385	6592738	1557.66	2462	0.097656	0	176.96
4	42	2012-11-13	0	W	5	11	599385	6592738	1557.66	2462	0.097656	0	176.96
4	42	2012-11-09	0	W	5	11	599385	6592738	1557.66	2462	0.097656	0	176.96
4	42	2012-10-29	NA	W	5	10	599385	6592738	1557.66	2462	0.097656	0	176.96
4	42	2012-10-28	0	W	5	10	599385	6592738	1557.66	2462	0.097656	0	176.96
4	42	2012-10-24	0	W	5	10	599385	6592738	1557.66	2462	0.097656	0	176.96
4	42	2012-10-23	0	W	5	10	599385	6592738	1557.66	2462	0.097656	0	176.96
4	42	2012-10-16	0	W	5	10	599385	6592738	1557.66	2462	0.097656	0	176.96
4	44	2013-03-23	0	W	5	3	612177	6593619	3801.27	2466	0.183594	0	31.76
4	44	2013-03-15	NA	W	5	3	612177	6593619	3801.27	2466	0.183594	0	31.76
4	44	2013-02-01	0	W	5	2	612177	6593619	3801.27	2466	0.183594	0	31.76
4	44	2013-01-18	0	W	5	1	612177	6593619	3801.27	2466	0.183594	0	31.76
4	44	2013-01-14	0	W	5	1	612177	6593619	3801.27	2466	0.183594	0	31.76
4	44	2013-01-11	0	W	5	1	612177	6593619	3801.27	2466	0.183594	0	31.76
4	44	2013-01-10	0	W	5	1	612177	6593619	3801.27	2466	0.183594	0	31.76
4	44	2012-12-18	0	W	5	12	612177	6593619	3801.27	2466	0.183594	0	31.76
4	44	2012-10-05	NA	W	5	10	612177	6593619	3801.27	2466	0.183594	0	31.76
4	45	2013-03-10	0	W	5	3	618879	6593837	3197.75	2468	0.226563	0	8
4	45	2012-11-27	0	W	5	11	618879	6593837	3197.75	2468	0.226563	0	8
4	45	2012-10-04	0	W	5	10	618879	6593837	3197.75	2468	0.226563	0	8
4	46	2013-02-22	1	W	5	2	621057	6593386	1270.02	2373	0.40625	0.011719	49.38
4	46	2013-02-21	NA	W	5	2	621057	6593386	1270.02	2373	0.40625	0.011719	49.38
4	46	2013-02-12	0	W	5	2	621057	6593386	1270.02	2373	0.40625	0.011719	49.38
4	46	2012-12-08	0	W	5	12	621057	6593386	1270.02	2373	0.40625	0.011719	49.38
4	46	2012-11-17	0	W	5	11	621057	6593386	1270.02	2373	0.40625	0.011719	49.38
4	48	2013-03-18	NA	W	5	3	620977	6585578	1985.28	2181	0.089844	0	7.66
4	48	2013-02-20	0	W	5	2	620977	6585578	1985.28	2181	0.089844	0	7.66
4	48	2013-02-02	0	W	5	2	620977	6585578	1985.28	2181	0.089844	0	7.66
4	48	2013-01-31	0	W	5	1	620977	6585578	1985.28	2181	0.089844	0	7.66
4	48	2013-01-16	0	W	5	1	620977	6585578	1985.28	2181	0.089844	0	7.66
4	48	2013-01-14	0	W	5	1	620977	6585578	1985.28	2181	0.089844	0	7.66
4	48	2013-01-11	0	W	5	1	620977	6585578	1985.28	2181	0.089844	0	7.66
4	48	2013-01-02	0	W	5	1	620977	6585578	1985.28	2181	0.089844	0	7.66
4	48	2012-12-14	0	W	5	12	620977	6585578	1985.28	2181	0.089844	0	7.66
4	48	2012-12-02	0	W	5	12	620977	6585578	1985.28	2181	0.089844	0	7.66
4	48	2012-11-05	NA	W	5	11	620977	6585578	1985.28	2181	0.089844	0	7.66
4	48	2012-10-27	NA	W	5	10	620977	6585578	1985.28	2181	0.089844	0	7.66
4	48	2012-10-21	0	W	5	10	620977	6585578	1985.28	2181	0.089844	0	7.66
4	48	2012-10-09	0	W	5	10	620977	6585578	1985.28	2181	0.089844	0	7.66
4	48	2012-10-07	0	W	5	10	620977	6585578	1985.28	2181	0.089844	0	7.66
4	48	2012-10-07	0	W	5	10	620977	6585578	1985.28	2181	0.089844	0	7.66
4	49	2012-12-13	NA	W	5	12	610794	6581060	725.41	2081	0.1375	0.0125	83.72
4	49	2012-11-21	0	W	5	11	610794	6581060	725.41	2081	0.1375	0.0125	83.72
4	49	2012-11-03	0	W	5	11	610794	6581060	725.41	2081	0.1375	0.0125	83.72
4	49	2012-10-30	0	W	5	10	610794	6581060	725.41	2081	0.1375	0.0125	83.72
4	49	2012-10-21	0	W	5	10	610794	6581060	725.41	2081	0.1375	0.0125	83.72
4	50	2013-01-09	0	W	5	1	609506	6581348	810.243	2081	0.1375	0.0125	83.72
4	50	2013-02-15	0	W	5	2	609506	6581348	810.243	2081	0.1375	0.0125	83.72
4	50	2013-02-14	0	W	5	2	609506	6581348	810.243	2081	0.1375	0.0125	83.72
4	50	2013-02-01	0	W	5	2	609506	6581348	810.243	2081	0.1375	0.0125	83.72
4	50	2013-01-29	0	W	5	1	609506	6581348	810.243	2081	0.1375	0.0125	83.72
4	50	2012-11-05	0	W	5	11	609506	6581348	810.243	2081	0.1375	0.0125	83.72
4	50	2012-10-31	0	W	5	10	609506	6581348	810.243	2081	0.1375	0.0125	83.72
4	50	2012-10-09	0	W	5	10	609506	6581348	810.243	2081	0.1375	0.0125	83.72
4	51	2013-03-28	0	W	5	3	617590	6582329	4943.4	2083	0.070313	0	4.94
4	51	2013-03-26	0	W	5	3	617590	6582329	4943.4	2083	0.070313	0	4.94
4	51	2013-03-25	0	W	5	3	617590	6582329	4943.4	2083	0.070313	0	4.94
4	51	2013-03-24	0	W	5	3	617590	6582329	4943.4	2083	0.070313	0	4.94
4	51	2013-03-24	0	W	5	3	617590	6582329	4943.4	2083	0.070313	0	4.94
4	51	2013-03-20	0	W	5	3	617590	6582329	4943.4	2083	0.070313	0	4.94
4	51	2013-03-19	0	W	5	3	617590	6582329	4943.4	2083	0.070313	0	4.94
4	51	2013-03-19	0	W	5	3	617590	6582329	4943.4	2083	0.070313	0	4.94
4	51	2013-03-14	0	W	5	3	617590	6582329	4943.4	2083	0.070313	0	4.94
4	51	2013-03-09	NA	W	5	3	617590	6582329	4943.4	2083	0.070313	0	4.94
4	51	2013-02-22	NA	W	5	2	617590	6582329	4943.4	2083	0.070313	0	4.94
4	51	2013-01-24	NA	W	5	1	617590	6582329	4943.4	2083	0.070313	0	4.94
4	51	2013-01-13	NA	W	5	1	617590	6582329	4943.4	2083	0.070313	0	4.94
4	51	2012-12-31	NA	W	5	12	617590	6582329	4943.4	2083	0.070313	0	4.94
4	51	2012-12-28	0	W	5	12	617590	6582329	4943.4	2083	0.070313	0	4.94
4	51	2012-12-19	0	W	5	12	617590	6582329	4943.4	2083	0.070313	0	4.94
4	51	2012-12-13	0	W	5	12	617590	6582329	4943.4	2083	0.070313	0	4.94
4	51	2012-12-11	0	W	5	12	617590	6582329	4943.4	2083	0.070313	0	4.94
4	51	2012-12-10	0	W	5	12	617590	6582329	4943.4	2083	0.070313	0	4.94
4	51	2012-12-07	0	W	5	12	617590	6582329	4943.4	2083	0.070313	0	4.94
4	51	2012-12-06	0	W	5	12	617590	6582329	4943.4	2083	0.070313	0	4.94
4	51	2012-12-06	0	W	5	12	617590	6582329	4943.4	2083	0.070313	0	4.94
4	51	2012-12-05	0	W	5	12	617590	6582329	4943.4	2083	0.070313	0	4.94
4	51	2012-12-04	0	W	5	12	617590	6582329	4943.4	2083	0.070313	0	4.94
4	51	2012-12-03	0	W	5	12	617590	6582329	4943.4	2083	0.070313	0	4.94
4	51	2012-12-01	0	W	5	12	617590	6582329	4943.4	2083	0.070313	0	4.94
4	51	2012-11-23	0	W	5	11	617590	6582329	4943.4	2083	0.070313	0	4.94
4	51	2012-11-23	0	W	5	11	617590	6582329	4943.4	2083	0.070313	0	4.94
4	51	2012-11-24	0	W	5	11	617590	6582329	4943.4	2083	0.070313	0	4.94
4	51	2012-11-19	0	W	5	11	617590	6582329	4943.4	2083	0.070313	0	4.94
4	51	2012-10-25	NA	W	5	10	617590	6582329	4943.4	2083	0.070313	0	4.94
4	64	2012-11-06	0	W	5	11	605437	6609315	4007.47	2944	0.226563	0	56.24
4	65	2013-01-05	0	W	5	1	609821	6609162	4683.15	2946	0.40625	0	8.42
4	65	2013-01-05	0	W	5	1	609821	6609162	4683.15	2946	0.40625	0	8.42
4	65	2012-12-25	NA	W	5	12	609821	6609162	4683.15	2946	0.40625	0	8.42
4	65	2012-12-21	0	W	5	12	609821	6609162	4683.15	2946	0.40625	0	8.42
4	65	2012-11-18	0	W	5	11	609821	6609162	4683.15	2946	0.40625	0	8.42
4	67	2013-03-29	NA	W	5	3	608899	6604226	4183.8	2753	0.115556	0	19.82
4	116	2013-02-21	1	W	5	2	624794	6593621	2078.26	2374	0.25	0	94.08
4	116	2012-12-24	0	W	5	12	624794	6593621	2078.26	2374	0.25	0	94.08
4	117	2013-03-22	0	W	5	3	590648	6631491	885.869	3612	0.008333	0.033333	88.56
4	117	2013-03-22	0	W	5	3	590648	6631491	885.869	3612	0.008333	0.033333	88.56
4	117	2013-02-16	NA	W	5	2	590648	6631491	885.869	3612	0.008333	0.033333	88.56
4	117	2013-02-13	0	W	5	2	590648	6631491	885.869	3612	0.008333	0.033333	88.56
4	117	2013-02-07	0	W	5	2	590648	6631491	885.869	3612	0.008333	0.033333	88.56
4	117	2013-02-06	0	W	5	2	590648	6631491	885.869	3612	0.008333	0.033333	88.56
4	117	2013-02-01	NA	W	5	2	590648	6631491	885.869	3612	0.008333	0.033333	88.56
4	117	2013-02-01	0	W	5	2	590648	6631491	885.869	3612	0.008333	0.033333	88.56
4	117	2013-01-30	0	W	5	1	590648	6631491	885.869	3612	0.008333	0.033333	88.56
4	117	2013-01-27	NA	W	5	1	590648	6631491	885.869	3612	0.008333	0.033333	88.56
4	117	2013-01-22	0	W	5	1	590648	6631491	885.869	3612	0.008333	0.033333	88.56
4	117	2013-01-17	0	W	5	1	590648	6631491	885.869	3612	0.008333	0.033333	88.56
4	117	2013-01-17	1	W	5	1	590648	6631491	885.869	3612	0.008333	0.033333	88.56
4	117	2013-01-13	1	W	5	1	590648	6631491	885.869	3612	0.008333	0.033333	88.56
4	117	2013-01-11	NA	W	5	1	590648	6631491	885.869	3612	0.008333	0.033333	88.56
4	117	2013-01-10	0	W	5	1	590648	6631491	885.869	3612	0.008333	0.033333	88.56
4	117	2013-01-09	0	W	5	1	590648	6631491	885.869	3612	0.008333	0.033333	88.56
4	117	2013-01-05	NA	W	5	1	590648	6631491	885.869	3612	0.008333	0.033333	88.56
4	117	2012-12-05	1	W	5	12	590648	6631491	885.869	3612	0.008333	0.033333	88.56
4	117	2012-11-25	0	W	5	11	590648	6631491	885.869	3612	0.008333	0.033333	88.56
4	117	2012-11-25	0	W	5	11	590648	6631491	885.869	3612	0.008333	0.033333	88.56
4	117	2012-11-08	0	W	5	11	590648	6631491	885.869	3612	0.008333	0.033333	88.56
4	117	2012-10-28	NA	W	5	10	590648	6631491	885.869	3612	0.008333	0.033333	88.56
4	120	2013-03-29	0	W	5	3	619687	6604185	2531.11	2757	0.4375	0.033333	163.66
4	120	2013-03-28	0	W	5	3	619687	6604185	2531.11	2757	0.4375	0.033333	163.66
4	120	2013-01-22	0	W	5	1	619687	6604185	2531.11	2757	0.4375	0.033333	163.66
4	120	2013-01-22	NA	W	5	1	619687	6604185	2531.11	2757	0.4375	0.033333	163.66
4	120	2013-01-17	0	W	5	1	619687	6604185	2531.11	2757	0.4375	0.033333	163.66
4	120	2013-01-15	0	W	5	1	619687	6604185	2531.11	2757	0.4375	0.033333	163.66
4	120	2013-01-14	0	W	5	1	619687	6604185	2531.11	2757	0.4375	0.033333	163.66
4	120	2013-01-10	0	W	5	1	619687	6604185	2531.11	2757	0.4375	0.033333	163.66
4	120	2013-01-10	0	W	5	1	619687	6604185	2531.11	2757	0.4375	0.033333	163.66
4	120	2012-11-20	0	W	5	11	619687	6604185	2531.11	2757	0.4375	0.033333	163.66
4	120	2012-11-02	0	W	5	11	619687	6604185	2531.11	2757	0.4375	0.033333	163.66
4	120	2012-10-19	0	W	5	10	619687	6604185	2531.11	2757	0.4375	0.033333	163.66
4	126	2013-02-07	0	W	5	2	610987	6629267	1625.65	3523	0.007813	0	31.96
4	126	2013-02-05	0	W	5	2	610987	6629267	1625.65	3523	0.007813	0	31.96
4	126	2012-10-16	0	W	5	10	610987	6629267	1625.65	3523	0.007813	0	31.96
4	126	2012-10-26	0	W	5	10	610987	6629267	1625.65	3523	0.007813	0	31.96
4	126	2012-10-26	0	W	5	10	610987	6629267	1625.65	3523	0.007813	0	31.96
4	126	2012-10-25	0	W	5	10	610987	6629267	1625.65	3523	0.007813	0	31.96
4	126	2012-10-25	0	W	5	10	610987	6629267	1625.65	3523	0.007813	0	31.96
4	127	2013-03-11	0	W	5	3	609952	6623282	2733.29	3330	0.1	0	184.38
4	127	2013-01-21	0	W	5	1	609952	6623282	2733.29	3330	0.1	0	184.38
4	127	2012-12-14	NA	W	5	12	609952	6623282	2733.29	3330	0.1	0	184.38
4	127	2012-11-23	0	W	5	11	609952	6623282	2733.29	3330	0.1	0	184.38
4	127	2012-10-07	0	W	5	10	609952	6623282	2733.29	3330	0.1	0	184.38
2	128	2013-02-17	0	W	5	2	552849	6573469	1047.48	1967	0.144531	0	11.36
2	128	2012-11-29	NA	W	5	11	552849	6573469	1047.48	1967	0.144531	0	11.36
2	128	2012-11-29	0	W	5	11	552849	6573469	1047.48	1967	0.144531	0	11.36
2	128	2012-11-29	0	W	5	11	552849	6573469	1047.48	1967	0.144531	0	11.36
2	128	2012-11-29	0	W	5	11	552849	6573469	1047.48	1967	0.144531	0	11.36
2	129	2013-03-15	0	W	5	3	542483	6572526	1681.29	1963	0.222656	0.011719	64
2	129	2013-03-08	NA	W	5	3	542483	6572526	1681.29	1963	0.222656	0.011719	64
2	129	2013-02-15	NA	W	5	2	542483	6572526	1681.29	1963	0.222656	0.011719	64
2	129	2013-02-07	0	W	5	2	542483	6572526	1681.29	1963	0.222656	0.011719	64
2	129	2013-02-01	NA	W	5	2	542483	6572526	1681.29	1963	0.222656	0.011719	64
2	129	2013-01-05	0	W	5	1	542483	6572526	1681.29	1963	0.222656	0.011719	64
2	129	2012-12-18	0	W	5	12	542483	6572526	1681.29	1963	0.222656	0.011719	64
2	129	2012-12-18	0	W	5	12	542483	6572526	1681.29	1963	0.222656	0.011719	64
2	129	2012-10-29	NA	W	5	10	542483	6572526	1681.29	1963	0.222656	0.011719	64
2	129	2012-10-29	0	W	5	10	542483	6572526	1681.29	1963	0.222656	0.011719	64
2	129	2012-10-25	0	W	5	10	542483	6572526	1681.29	1963	0.222656	0.011719	64
2	129	2012-10-12	0	W	5	10	542483	6572526	1681.29	1963	0.222656	0.011719	64
2	129	2012-10-04	0	W	5	10	542483	6572526	1681.29	1963	0.222656	0.011719	64
2	130	2013-03-09	0	W	5	3	548691	6566234	7260.43	1773	0.045833	0	4.98
2	130	2013-02-21	0	W	5	2	548691	6566234	7260.43	1773	0.045833	0	4.98
2	130	2013-02-20	0	W	5	2	548691	6566234	7260.43	1773	0.045833	0	4.98
2	130	2013-01-04	0	W	5	1	548691	6566234	7260.43	1773	0.045833	0	4.98
2	130	2013-01-02	0	W	5	1	548691	6566234	7260.43	1773	0.045833	0	4.98
2	130	2012-12-25	0	W	5	12	548691	6566234	7260.43	1773	0.045833	0	4.98
2	130	2012-12-19	0	W	5	12	548691	6566234	7260.43	1773	0.045833	0	4.98
2	130	2012-11-30	0	W	5	11	548691	6566234	7260.43	1773	0.045833	0	4.98
2	130	2012-11-30	0	W	5	11	548691	6566234	7260.43	1773	0.045833	0	4.98
2	130	2012-11-16	0	W	5	11	548691	6566234	7260.43	1773	0.045833	0	4.98
2	130	2012-11-15	NA	W	5	11	548691	6566234	7260.43	1773	0.045833	0	4.98
2	130	2012-11-13	0	W	5	11	548691	6566234	7260.43	1773	0.045833	0	4.98
2	130	2012-11-12	0	W	5	11	548691	6566234	7260.43	1773	0.045833	0	4.98
2	130	2012-11-08	0	W	5	11	548691	6566234	7260.43	1773	0.045833	0	4.98
2	130	2012-11-07	0	W	5	11	548691	6566234	7260.43	1773	0.045833	0	4.98
2	130	2012-11-06	0	W	5	11	548691	6566234	7260.43	1773	0.045833	0	4.98
2	130	2012-11-06	0	W	5	11	548691	6566234	7260.43	1773	0.045833	0	4.98
2	130	2012-10-30	0	W	5	10	548691	6566234	7260.43	1773	0.045833	0	4.98
2	130	2012-10-26	0	W	5	10	548691	6566234	7260.43	1773	0.045833	0	4.98
2	130	2012-10-11	0	W	5	10	548691	6566234	7260.43	1773	0.045833	0	4.98
2	130	2012-10-06	0	W	5	10	548691	6566234	7260.43	1773	0.045833	0	4.98
2	130	2012-10-06	0	W	5	10	548691	6566234	7260.43	1773	0.045833	0	4.98
2	130	2012-10-06	0	W	5	10	548691	6566234	7260.43	1773	0.045833	0	4.98
2	130	2012-10-06	0	W	5	10	548691	6566234	7260.43	1773	0.045833	0	4.98
2	130	2012-10-05	0	W	5	10	548691	6566234	7260.43	1773	0.045833	0	4.98
2	130	2012-10-05	0	W	5	10	548691	6566234	7260.43	1773	0.045833	0	4.98
2	130	2012-10-02	0	W	5	10	548691	6566234	7260.43	1773	0.045833	0	4.98
2	130	2012-10-02	0	W	5	10	548691	6566234	7260.43	1773	0.045833	0	4.98
2	130	2012-10-01	0	W	5	10	548691	6566234	7260.43	1773	0.045833	0	4.98
2	132	2013-03-15	0	W	5	3	553882	6561865	1003.05	1583	0.144531	0.03125	29.38
2	132	2013-03-01	0	W	5	3	553882	6561865	1003.05	1583	0.144531	0.03125	29.38
2	132	2013-02-26	0	W	5	2	553882	6561865	1003.05	1583	0.144531	0.03125	29.38
2	132	2013-02-12	0	W	5	2	553882	6561865	1003.05	1583	0.144531	0.03125	29.38
2	132	2013-02-09	0	W	5	2	553882	6561865	1003.05	1583	0.144531	0.03125	29.38
2	132	2013-02-07	0	W	5	2	553882	6561865	1003.05	1583	0.144531	0.03125	29.38
2	132	2013-02-06	0	W	5	2	553882	6561865	1003.05	1583	0.144531	0.03125	29.38
2	132	2013-02-05	0	W	5	2	553882	6561865	1003.05	1583	0.144531	0.03125	29.38
2	132	2013-02-02	0	W	5	2	553882	6561865	1003.05	1583	0.144531	0.03125	29.38
2	132	2013-02-02	0	W	5	2	553882	6561865	1003.05	1583	0.144531	0.03125	29.38
2	132	2013-01-31	NA	W	5	1	553882	6561865	1003.05	1583	0.144531	0.03125	29.38
2	132	2013-01-17	0	W	5	1	553882	6561865	1003.05	1583	0.144531	0.03125	29.38
2	132	2013-01-08	0	W	5	1	553882	6561865	1003.05	1583	0.144531	0.03125	29.38
2	132	2012-12-03	NA	W	5	12	553882	6561865	1003.05	1583	0.144531	0.03125	29.38
2	132	2012-11-24	0	W	5	11	553882	6561865	1003.05	1583	0.144531	0.03125	29.38
2	135	2013-03-22	0	W	5	3	558727	6606929	108.22	2929	0.042969	0	0.12
2	135	2012-10-13	0	W	5	10	558727	6606929	108.22	2929	0.042969	0	0.12
2	135	2012-10-12	0	W	5	10	558727	6606929	108.22	2929	0.042969	0	0.12
2	135	2012-10-04	0	W	5	10	558727	6606929	108.22	2929	0.042969	0	0.12
2	136	2012-11-16	0	W	5	11	565310	6590183	4826.49	2451	0.101563	0	9.44
2	136	2012-10-31	NA	W	5	10	565310	6590183	4826.49	2451	0.101563	0	9.44
2	136	2012-10-28	NA	W	5	10	565310	6590183	4826.49	2451	0.101563	0	9.44
2	136	2012-10-27	0	W	5	10	565310	6590183	4826.49	2451	0.101563	0	9.44
2	138	2013-03-11	0	W	5	3	554267	6588766	3193.74	2448	0.183594	0	0.04
2	138	2013-01-13	0	W	5	1	554267	6588766	3193.74	2448	0.183594	0	0.04
2	140	2013-02-03	0	W	5	2	543510	6602029	7277.69	2829	0.230469	0	8.48
2	140	2012-11-18	NA	W	5	11	543510	6602029	7277.69	2829	0.230469	0	8.48
2	140	2012-11-17	0	W	5	11	543510	6602029	7277.69	2829	0.230469	0	8.48
2	140	2012-10-06	0	W	5	10	543510	6602029	7277.69	2829	0.230469	0	8.48
2	142	2013-03-28	1	W	5	3	547427	6600754	10695.1	2830	0.046875	0	8.48
2	142	2013-03-19	NA	W	5	3	547427	6600754	10695.1	2830	0.046875	0	8.48
2	142	2013-03-05	0	W	5	3	547427	6600754	10695.1	2830	0.046875	0	8.48
2	142	2013-02-27	0	W	5	2	547427	6600754	10695.1	2830	0.046875	0	8.48
2	142	2013-01-13	0	W	5	1	547427	6600754	10695.1	2830	0.046875	0	8.48
2	142	2013-01-06	0	W	5	1	547427	6600754	10695.1	2830	0.046875	0	8.48
2	142	2013-01-05	0	W	5	1	547427	6600754	10695.1	2830	0.046875	0	8.48
2	142	2013-01-03	0	W	5	1	547427	6600754	10695.1	2830	0.046875	0	8.48
2	142	2013-01-03	0	W	5	1	547427	6600754	10695.1	2830	0.046875	0	8.48
2	142	2013-01-02	0	W	5	1	547427	6600754	10695.1	2830	0.046875	0	8.48
2	142	2012-12-19	0	W	5	12	547427	6600754	10695.1	2830	0.046875	0	8.48
2	145	2013-01-12	0	W	5	1	551371	6581157	4536.44	2158	0.046875	0	0.88
2	145	2013-01-04	0	W	5	1	551371	6581157	4536.44	2158	0.046875	0	0.88
2	145	2012-12-28	0	W	5	12	551371	6581157	4536.44	2158	0.046875	0	0.88
2	145	2012-10-27	0	W	5	10	551371	6581157	4536.44	2158	0.046875	0	0.88
2	145	2012-10-22	0	W	5	10	551371	6581157	4536.44	2158	0.046875	0	0.88
2	149	2013-01-05	0	W	5	1	560897	6562182	4290.19	1585	0.105469	0	14.4
2	149	2013-01-05	0	W	5	1	560897	6562182	4290.19	1585	0.105469	0	14.4
2	149	2012-11-23	0	W	5	11	560897	6562182	4290.19	1585	0.105469	0	14.4
2	150	2013-03-26	NA	W	5	3	571268	6576534	1566.02	1973	0.15625	0	109.76
2	150	2013-03-22	0	W	5	3	571268	6576534	1566.02	1973	0.15625	0	109.76
2	150	2013-03-18	NA	W	5	3	571268	6576534	1566.02	1973	0.15625	0	109.76
2	150	2013-03-15	NA	W	5	3	571268	6576534	1566.02	1973	0.15625	0	109.76
2	150	2013-03-15	0	W	5	3	571268	6576534	1566.02	1973	0.15625	0	109.76
2	150	2013-03-06	0	W	5	3	571268	6576534	1566.02	1973	0.15625	0	109.76
2	150	2013-03-02	0	W	5	3	571268	6576534	1566.02	1973	0.15625	0	109.76
2	150	2013-02-28	0	W	5	2	571268	6576534	1566.02	1973	0.15625	0	109.76
2	150	2013-02-22	1	W	5	2	571268	6576534	1566.02	1973	0.15625	0	109.76
2	150	2013-02-19	0	W	5	2	571268	6576534	1566.02	1973	0.15625	0	109.76
2	150	2013-02-12	0	W	5	2	571268	6576534	1566.02	1973	0.15625	0	109.76
2	150	2013-02-08	0	W	5	2	571268	6576534	1566.02	1973	0.15625	0	109.76
2	150	2013-02-07	NA	W	5	2	571268	6576534	1566.02	1973	0.15625	0	109.76
2	150	2013-02-06	0	W	5	2	571268	6576534	1566.02	1973	0.15625	0	109.76
2	150	2013-02-05	0	W	5	2	571268	6576534	1566.02	1973	0.15625	0	109.76
2	150	2013-02-03	0	W	5	2	571268	6576534	1566.02	1973	0.15625	0	109.76
2	150	2013-01-28	0	W	5	1	571268	6576534	1566.02	1973	0.15625	0	109.76
2	150	2013-01-27	0	W	5	1	571268	6576534	1566.02	1973	0.15625	0	109.76
2	150	2013-01-21	0	W	5	1	571268	6576534	1566.02	1973	0.15625	0	109.76
2	150	2013-01-21	0	W	5	1	571268	6576534	1566.02	1973	0.15625	0	109.76
2	150	2013-01-10	0	W	5	1	571268	6576534	1566.02	1973	0.15625	0	109.76
2	150	2013-01-09	0	W	5	1	571268	6576534	1566.02	1973	0.15625	0	109.76
2	150	2012-12-26	0	W	5	12	571268	6576534	1566.02	1973	0.15625	0	109.76
2	150	2012-12-24	NA	W	5	12	571268	6576534	1566.02	1973	0.15625	0	109.76
2	150	2012-12-20	0	W	5	12	571268	6576534	1566.02	1973	0.15625	0	109.76
2	150	2012-12-11	0	W	5	12	571268	6576534	1566.02	1973	0.15625	0	109.76
2	150	2012-12-11	0	W	5	12	571268	6576534	1566.02	1973	0.15625	0	109.76
2	150	2012-11-23	0	W	5	11	571268	6576534	1566.02	1973	0.15625	0	109.76
2	150	2012-11-18	0	W	5	11	571268	6576534	1566.02	1973	0.15625	0	109.76
2	150	2012-11-05	0	W	5	11	571268	6576534	1566.02	1973	0.15625	0	109.76
2	151	2013-02-13	NA	W	5	2	544387	6609193	5456.84	3117	0	0	14.28
2	151	2013-03-31	0	W	5	3	544387	6609193	5456.84	3117	0	0	14.28
2	151	2013-03-03	0	W	5	3	544387	6609193	5456.84	3117	0	0	14.28
4	152	2013-03-03	0	W	5	3	619641	6614470	3453.09	3045	0.367188	0.003906	96.44
4	152	2013-02-19	NA	W	5	2	619641	6614470	3453.09	3045	0.367188	0.003906	96.44
4	152	2012-12-18	0	W	5	12	619641	6614470	3453.09	3045	0.367188	0.003906	96.44
4	152	2012-12-05	0	W	5	12	619641	6614470	3453.09	3045	0.367188	0.003906	96.44
2	170	2013-02-25	NA	W	5	2	557693	6558151	3692.02	1488	0.289063	0	4
2	170	2013-02-15	0	W	5	2	557693	6558151	3692.02	1488	0.289063	0	4
2	170	2013-02-15	NA	W	5	2	557693	6558151	3692.02	1488	0.289063	0	4
2	170	2013-02-15	0	W	5	2	557693	6558151	3692.02	1488	0.289063	0	4
2	170	2013-02-14	0	W	5	2	557693	6558151	3692.02	1488	0.289063	0	4
2	170	2013-01-17	0	W	5	1	557693	6558151	3692.02	1488	0.289063	0	4
2	170	2013-01-10	0	W	5	1	557693	6558151	3692.02	1488	0.289063	0	4
2	170	2013-01-05	NA	W	5	1	557693	6558151	3692.02	1488	0.289063	0	4
2	170	2012-12-12	0	W	5	12	557693	6558151	3692.02	1488	0.289063	0	4
2	170	2012-12-05	0	W	5	12	557693	6558151	3692.02	1488	0.289063	0	4
2	170	2012-11-19	0	W	5	11	557693	6558151	3692.02	1488	0.289063	0	4
2	170	2012-10-24	0	W	5	10	557693	6558151	3692.02	1488	0.289063	0	4
2	171	2013-03-28	0	W	5	3	562338	6554753	2687.38	1393	0.226563	0	36.62
2	171	2013-03-20	0	W	5	3	562338	6554753	2687.38	1393	0.226563	0	36.62
2	171	2013-03-18	0	W	5	3	562338	6554753	2687.38	1393	0.226563	0	36.62
2	171	2013-03-13	0	W	5	3	562338	6554753	2687.38	1393	0.226563	0	36.62
2	171	2013-03-08	NA	W	5	3	562338	6554753	2687.38	1393	0.226563	0	36.62
2	171	2013-02-19	0	W	5	2	562338	6554753	2687.38	1393	0.226563	0	36.62
2	171	2013-02-15	0	W	5	2	562338	6554753	2687.38	1393	0.226563	0	36.62
2	171	2013-01-30	NA	W	5	1	562338	6554753	2687.38	1393	0.226563	0	36.62
2	171	2013-01-29	0	W	5	1	562338	6554753	2687.38	1393	0.226563	0	36.62
2	171	2013-01-04	0	W	5	1	562338	6554753	2687.38	1393	0.226563	0	36.62
2	172	2013-03-17	1	W	5	3	570702	6600379	2401.35	2741	0.033333	0	28.56
2	172	2013-03-17	0	W	5	3	570702	6600379	2401.35	2741	0.033333	0	28.56
2	172	2012-11-30	0	W	5	11	570702	6600379	2401.35	2741	0.033333	0	28.56
2	172	2012-11-05	NA	W	5	11	570702	6600379	2401.35	2741	0.033333	0	28.56
2	172	2012-10-01	0	W	5	10	570702	6600379	2401.35	2741	0.033333	0	28.56
2	174	2013-03-31	0	W	5	3	559635	6574713	6422.51	1969	0.070313	0	6.28
2	174	2013-01-11	0	W	5	1	559635	6574713	6422.51	1969	0.070313	0	6.28
2	174	2012-12-18	0	W	5	12	559635	6574713	6422.51	1969	0.070313	0	6.28
2	174	2012-12-04	0	W	5	12	559635	6574713	6422.51	1969	0.070313	0	6.28
2	174	2012-12-03	0	W	5	12	559635	6574713	6422.51	1969	0.070313	0	6.28
2	174	2012-11-02	NA	W	5	11	559635	6574713	6422.51	1969	0.070313	0	6.28
4	175	2013-03-28	0	W	5	3	622123	6614466	4941.24	3046	0.1875	0	19.88
4	175	2013-03-25	0	W	5	3	622123	6614466	4941.24	3046	0.1875	0	19.88
4	175	2013-03-19	0	W	5	3	622123	6614466	4941.24	3046	0.1875	0	19.88
4	175	2013-03-15	0	W	5	3	622123	6614466	4941.24	3046	0.1875	0	19.88
4	175	2013-03-14	0	W	5	3	622123	6614466	4941.24	3046	0.1875	0	19.88
4	175	2013-03-13	0	W	5	3	622123	6614466	4941.24	3046	0.1875	0	19.88
4	175	2013-03-13	0	W	5	3	622123	6614466	4941.24	3046	0.1875	0	19.88
4	175	2013-02-14	0	W	5	2	622123	6614466	4941.24	3046	0.1875	0	19.88
4	175	2013-02-13	NA	W	5	2	622123	6614466	4941.24	3046	0.1875	0	19.88
4	175	2013-02-12	0	W	5	2	622123	6614466	4941.24	3046	0.1875	0	19.88
4	175	2013-02-11	0	W	5	2	622123	6614466	4941.24	3046	0.1875	0	19.88
4	175	2013-02-02	0	W	5	2	622123	6614466	4941.24	3046	0.1875	0	19.88
4	175	2013-01-26	0	W	5	1	622123	6614466	4941.24	3046	0.1875	0	19.88
4	175	2013-01-24	0	W	5	1	622123	6614466	4941.24	3046	0.1875	0	19.88
4	175	2013-01-16	NA	W	5	1	622123	6614466	4941.24	3046	0.1875	0	19.88
4	175	2013-01-13	0	W	5	1	622123	6614466	4941.24	3046	0.1875	0	19.88
4	175	2013-01-11	0	W	5	1	622123	6614466	4941.24	3046	0.1875	0	19.88
4	175	2013-01-10	0	W	5	1	622123	6614466	4941.24	3046	0.1875	0	19.88
4	175	2013-01-09	0	W	5	1	622123	6614466	4941.24	3046	0.1875	0	19.88
4	175	2012-12-27	0	W	5	12	622123	6614466	4941.24	3046	0.1875	0	19.88
4	175	2012-11-26	0	W	5	11	622123	6614466	4941.24	3046	0.1875	0	19.88
4	175	2012-10-27	0	W	5	10	622123	6614466	4941.24	3046	0.1875	0	19.88
4	175	2012-10-21	0	W	5	10	622123	6614466	4941.24	3046	0.1875	0	19.88
2	176	2013-02-16	0	W	5	2	557952	6595545	612.285	2641	0.074219	0.007813	19.72
2	176	2013-01-03	0	W	5	1	557952	6595545	612.285	2641	0.074219	0.007813	19.72
2	176	2013-01-02	0	W	5	1	557952	6595545	612.285	2641	0.074219	0.007813	19.72
2	176	2013-01-01	NA	W	5	1	557952	6595545	612.285	2641	0.074219	0.007813	19.72
2	177	2013-03-14	0	W	5	3	548327	6547273	2536.69	1197	0.015625	0	9.54
2	177	2013-03-08	0	W	5	3	548327	6547273	2536.69	1197	0.015625	0	9.54
2	177	2013-03-07	0	W	5	3	548327	6547273	2536.69	1197	0.015625	0	9.54
2	177	2013-02-22	0	W	5	2	548327	6547273	2536.69	1197	0.015625	0	9.54
2	177	2013-02-20	0	W	5	2	548327	6547273	2536.69	1197	0.015625	0	9.54
2	177	2013-02-11	0	W	5	2	548327	6547273	2536.69	1197	0.015625	0	9.54
2	177	2013-02-08	0	W	5	2	548327	6547273	2536.69	1197	0.015625	0	9.54
2	177	2013-02-06	0	W	5	2	548327	6547273	2536.69	1197	0.015625	0	9.54
2	177	2013-02-02	NA	W	5	2	548327	6547273	2536.69	1197	0.015625	0	9.54
2	177	2013-01-23	0	W	5	1	548327	6547273	2536.69	1197	0.015625	0	9.54
2	177	2013-01-21	0	W	5	1	548327	6547273	2536.69	1197	0.015625	0	9.54
2	177	2013-01-21	0	W	5	1	548327	6547273	2536.69	1197	0.015625	0	9.54
2	177	2013-01-20	0	W	5	1	548327	6547273	2536.69	1197	0.015625	0	9.54
2	177	2013-01-20	0	W	5	1	548327	6547273	2536.69	1197	0.015625	0	9.54
2	177	2013-01-20	0	W	5	1	548327	6547273	2536.69	1197	0.015625	0	9.54
2	177	2013-01-18	0	W	5	1	548327	6547273	2536.69	1197	0.015625	0	9.54
2	177	2013-01-16	0	W	5	1	548327	6547273	2536.69	1197	0.015625	0	9.54
2	177	2013-01-11	NA	W	5	1	548327	6547273	2536.69	1197	0.015625	0	9.54
2	177	2013-01-10	0	W	5	1	548327	6547273	2536.69	1197	0.015625	0	9.54
2	177	2013-01-08	0	W	5	1	548327	6547273	2536.69	1197	0.015625	0	9.54
2	177	2012-12-07	0	W	5	12	548327	6547273	2536.69	1197	0.015625	0	9.54
2	177	2012-12-05	0	W	5	12	548327	6547273	2536.69	1197	0.015625	0	9.54
2	177	2012-12-03	0	W	5	12	548327	6547273	2536.69	1197	0.015625	0	9.54
2	177	2012-12-01	0	W	5	12	548327	6547273	2536.69	1197	0.015625	0	9.54
2	177	2012-12-01	0	W	5	12	548327	6547273	2536.69	1197	0.015625	0	9.54
2	177	2012-11-28	0	W	5	11	548327	6547273	2536.69	1197	0.015625	0	9.54
2	177	2012-11-25	0	W	5	11	548327	6547273	2536.69	1197	0.015625	0	9.54
2	177	2012-11-15	0	W	5	11	548327	6547273	2536.69	1197	0.015625	0	9.54
2	177	2012-11-12	0	W	5	11	548327	6547273	2536.69	1197	0.015625	0	9.54
2	177	2012-10-28	0	W	5	10	548327	6547273	2536.69	1197	0.015625	0	9.54
2	177	2012-10-25	0	W	5	10	548327	6547273	2536.69	1197	0.015625	0	9.54
2	178	2013-03-15	0	W	5	3	566497	6603912	1966.01	2836	0.121094	0	26.28
2	178	2013-03-09	NA	W	5	3	566497	6603912	1966.01	2836	0.121094	0	26.28
2	178	2013-01-20	0	W	5	1	566497	6603912	1966.01	2836	0.121094	0	26.28
2	178	2013-01-16	0	W	5	1	566497	6603912	1966.01	2836	0.121094	0	26.28
2	178	2012-11-17	0	W	5	11	566497	6603912	1966.01	2836	0.121094	0	26.28
2	179	2013-03-31	0	W	5	3	573552	6593195	955.567	2550	0.351563	0.179688	224.04
2	179	2013-03-31	0	W	5	3	573552	6593195	955.567	2550	0.351563	0.179688	224.04
2	179	2013-03-28	0	W	5	3	573552	6593195	955.567	2550	0.351563	0.179688	224.04
2	179	2013-03-26	0	W	5	3	573552	6593195	955.567	2550	0.351563	0.179688	224.04
2	179	2013-03-24	0	W	5	3	573552	6593195	955.567	2550	0.351563	0.179688	224.04
2	179	2013-03-23	0	W	5	3	573552	6593195	955.567	2550	0.351563	0.179688	224.04
2	179	2013-03-23	0	W	5	3	573552	6593195	955.567	2550	0.351563	0.179688	224.04
2	179	2013-03-23	0	W	5	3	573552	6593195	955.567	2550	0.351563	0.179688	224.04
2	179	2013-03-22	0	W	5	3	573552	6593195	955.567	2550	0.351563	0.179688	224.04
2	179	2013-03-22	0	W	5	3	573552	6593195	955.567	2550	0.351563	0.179688	224.04
2	179	2013-03-21	0	W	5	3	573552	6593195	955.567	2550	0.351563	0.179688	224.04
2	179	2013-03-19	0	W	5	3	573552	6593195	955.567	2550	0.351563	0.179688	224.04
2	179	2013-03-14	0	W	5	3	573552	6593195	955.567	2550	0.351563	0.179688	224.04
2	179	2013-03-13	0	W	5	3	573552	6593195	955.567	2550	0.351563	0.179688	224.04
2	179	2013-03-11	0	W	5	3	573552	6593195	955.567	2550	0.351563	0.179688	224.04
2	179	2013-03-11	0	W	5	3	573552	6593195	955.567	2550	0.351563	0.179688	224.04
2	179	2013-03-10	0	W	5	3	573552	6593195	955.567	2550	0.351563	0.179688	224.04
2	179	2013-03-08	0	W	5	3	573552	6593195	955.567	2550	0.351563	0.179688	224.04
2	179	2013-03-07	0	W	5	3	573552	6593195	955.567	2550	0.351563	0.179688	224.04
2	179	2013-03-06	0	W	5	3	573552	6593195	955.567	2550	0.351563	0.179688	224.04
2	179	2013-03-05	0	W	5	3	573552	6593195	955.567	2550	0.351563	0.179688	224.04
2	179	2013-03-02	0	W	5	3	573552	6593195	955.567	2550	0.351563	0.179688	224.04
2	179	2013-03-01	0	W	5	3	573552	6593195	955.567	2550	0.351563	0.179688	224.04
2	179	2013-02-27	0	W	5	2	573552	6593195	955.567	2550	0.351563	0.179688	224.04
2	179	2013-02-26	0	W	5	2	573552	6593195	955.567	2550	0.351563	0.179688	224.04
2	179	2013-02-24	0	W	5	2	573552	6593195	955.567	2550	0.351563	0.179688	224.04
2	179	2013-02-21	0	W	5	2	573552	6593195	955.567	2550	0.351563	0.179688	224.04
2	179	2013-02-20	0	W	5	2	573552	6593195	955.567	2550	0.351563	0.179688	224.04
2	179	2013-02-20	0	W	5	2	573552	6593195	955.567	2550	0.351563	0.179688	224.04
2	179	2013-02-19	0	W	5	2	573552	6593195	955.567	2550	0.351563	0.179688	224.04
2	179	2013-02-19	0	W	5	2	573552	6593195	955.567	2550	0.351563	0.179688	224.04
2	179	2013-02-16	0	W	5	2	573552	6593195	955.567	2550	0.351563	0.179688	224.04
2	179	2013-02-13	0	W	5	2	573552	6593195	955.567	2550	0.351563	0.179688	224.04
2	179	2013-02-13	NA	W	5	2	573552	6593195	955.567	2550	0.351563	0.179688	224.04
2	179	2013-02-12	0	W	5	2	573552	6593195	955.567	2550	0.351563	0.179688	224.04
2	179	2013-02-12	0	W	5	2	573552	6593195	955.567	2550	0.351563	0.179688	224.04
2	179	2013-02-12	0	W	5	2	573552	6593195	955.567	2550	0.351563	0.179688	224.04
2	179	2013-02-11	0	W	5	2	573552	6593195	955.567	2550	0.351563	0.179688	224.04
2	179	2013-02-10	0	W	5	2	573552	6593195	955.567	2550	0.351563	0.179688	224.04
2	179	2013-02-09	0	W	5	2	573552	6593195	955.567	2550	0.351563	0.179688	224.04
2	179	2013-01-31	0	W	5	1	573552	6593195	955.567	2550	0.351563	0.179688	224.04
2	179	2013-01-24	0	W	5	1	573552	6593195	955.567	2550	0.351563	0.179688	224.04
2	179	2013-01-23	0	W	5	1	573552	6593195	955.567	2550	0.351563	0.179688	224.04
2	179	2013-01-17	0	W	5	1	573552	6593195	955.567	2550	0.351563	0.179688	224.04
2	179	2013-01-06	0	W	5	1	573552	6593195	955.567	2550	0.351563	0.179688	224.04
2	179	2013-01-06	0	W	5	1	573552	6593195	955.567	2550	0.351563	0.179688	224.04
2	179	2013-01-04	0	W	5	1	573552	6593195	955.567	2550	0.351563	0.179688	224.04
2	179	2013-01-04	0	W	5	1	573552	6593195	955.567	2550	0.351563	0.179688	224.04
2	179	2013-01-04	0	W	5	1	573552	6593195	955.567	2550	0.351563	0.179688	224.04
2	179	2013-01-03	0	W	5	1	573552	6593195	955.567	2550	0.351563	0.179688	224.04
2	179	2013-01-02	NA	W	5	1	573552	6593195	955.567	2550	0.351563	0.179688	224.04
2	179	2012-12-28	0	W	5	12	573552	6593195	955.567	2550	0.351563	0.179688	224.04
2	179	2012-12-27	0	W	5	12	573552	6593195	955.567	2550	0.351563	0.179688	224.04
2	179	2012-12-22	0	W	5	12	573552	6593195	955.567	2550	0.351563	0.179688	224.04
2	179	2012-12-22	0	W	5	12	573552	6593195	955.567	2550	0.351563	0.179688	224.04
2	179	2012-12-19	NA	W	5	12	573552	6593195	955.567	2550	0.351563	0.179688	224.04
2	179	2012-12-18	0	W	5	12	573552	6593195	955.567	2550	0.351563	0.179688	224.04
2	179	2012-12-18	NA	W	5	12	573552	6593195	955.567	2550	0.351563	0.179688	224.04
2	179	2012-12-16	0	W	5	12	573552	6593195	955.567	2550	0.351563	0.179688	224.04
2	179	2012-12-14	0	W	5	12	573552	6593195	955.567	2550	0.351563	0.179688	224.04
2	179	2012-12-11	0	W	5	12	573552	6593195	955.567	2550	0.351563	0.179688	224.04
2	179	2012-12-10	0	W	5	12	573552	6593195	955.567	2550	0.351563	0.179688	224.04
2	179	2012-12-10	0	W	5	12	573552	6593195	955.567	2550	0.351563	0.179688	224.04
2	179	2012-12-09	0	W	5	12	573552	6593195	955.567	2550	0.351563	0.179688	224.04
2	179	2012-12-04	0	W	5	12	573552	6593195	955.567	2550	0.351563	0.179688	224.04
2	179	2012-12-04	0	W	5	12	573552	6593195	955.567	2550	0.351563	0.179688	224.04
2	179	2012-12-03	0	W	5	12	573552	6593195	955.567	2550	0.351563	0.179688	224.04
2	179	2012-12-01	0	W	5	12	573552	6593195	955.567	2550	0.351563	0.179688	224.04
2	179	2012-11-30	0	W	5	11	573552	6593195	955.567	2550	0.351563	0.179688	224.04
2	179	2012-11-30	0	W	5	11	573552	6593195	955.567	2550	0.351563	0.179688	224.04
2	179	2012-11-29	0	W	5	11	573552	6593195	955.567	2550	0.351563	0.179688	224.04
2	179	2012-11-28	0	W	5	11	573552	6593195	955.567	2550	0.351563	0.179688	224.04
2	179	2012-11-28	0	W	5	11	573552	6593195	955.567	2550	0.351563	0.179688	224.04
2	179	2012-11-27	0	W	5	11	573552	6593195	955.567	2550	0.351563	0.179688	224.04
2	179	2012-11-27	0	W	5	11	573552	6593195	955.567	2550	0.351563	0.179688	224.04
2	179	2012-11-26	0	W	5	11	573552	6593195	955.567	2550	0.351563	0.179688	224.04
2	179	2012-11-22	0	W	5	11	573552	6593195	955.567	2550	0.351563	0.179688	224.04
2	179	2012-11-21	0	W	5	11	573552	6593195	955.567	2550	0.351563	0.179688	224.04
2	179	2012-11-19	0	W	5	11	573552	6593195	955.567	2550	0.351563	0.179688	224.04
2	179	2012-11-17	0	W	5	11	573552	6593195	955.567	2550	0.351563	0.179688	224.04
2	179	2012-11-12	0	W	5	11	573552	6593195	955.567	2550	0.351563	0.179688	224.04
2	179	2012-11-11	0	W	5	11	573552	6593195	955.567	2550	0.351563	0.179688	224.04
2	179	2012-11-09	0	W	5	11	573552	6593195	955.567	2550	0.351563	0.179688	224.04
2	179	2012-11-05	0	W	5	11	573552	6593195	955.567	2550	0.351563	0.179688	224.04
2	179	2012-11-03	0	W	5	11	573552	6593195	955.567	2550	0.351563	0.179688	224.04
2	180	2013-03-18	0	W	5	3	574623	6583712	2402.98	2262	0.479167	0	97.48
2	180	2013-02-27	NA	W	5	2	574623	6583712	2402.98	2262	0.479167	0	97.48
2	180	2013-02-13	NA	W	5	2	574623	6583712	2402.98	2262	0.479167	0	97.48
2	180	2013-01-31	NA	W	5	1	574623	6583712	2402.98	2262	0.479167	0	97.48
2	180	2013-01-06	0	W	5	1	574623	6583712	2402.98	2262	0.479167	0	97.48
2	180	2013-01-03	0	W	5	1	574623	6583712	2402.98	2262	0.479167	0	97.48
2	180	2012-12-20	0	W	5	12	574623	6583712	2402.98	2262	0.479167	0	97.48
2	180	2012-12-11	0	W	5	12	574623	6583712	2402.98	2262	0.479167	0	97.48
2	180	2012-12-11	0	W	5	12	574623	6583712	2402.98	2262	0.479167	0	97.48
2	180	2012-12-10	0	W	5	12	574623	6583712	2402.98	2262	0.479167	0	97.48
2	180	2012-12-10	0	W	5	12	574623	6583712	2402.98	2262	0.479167	0	97.48
2	180	2012-12-10	0	W	5	12	574623	6583712	2402.98	2262	0.479167	0	97.48
2	180	2012-12-10	0	W	5	12	574623	6583712	2402.98	2262	0.479167	0	97.48
2	180	2012-12-04	NA	W	5	12	574623	6583712	2402.98	2262	0.479167	0	97.48
2	180	2012-12-02	0	W	5	12	574623	6583712	2402.98	2262	0.479167	0	97.48
2	180	2012-12-01	0	W	5	12	574623	6583712	2402.98	2262	0.479167	0	97.48
2	180	2012-11-17	0	W	5	11	574623	6583712	2402.98	2262	0.479167	0	97.48
2	180	2012-11-09	NA	W	5	11	574623	6583712	2402.98	2262	0.479167	0	97.48
2	180	2012-11-07	0	W	5	11	574623	6583712	2402.98	2262	0.479167	0	97.48
2	180	2012-11-07	NA	W	5	11	574623	6583712	2402.98	2262	0.479167	0	97.48
2	181	2013-01-02	0	W	5	1	575822	6565430	328.469	1686	0.285156	0.03125	215.68
2	181	2013-02-18	0	W	5	2	575822	6565430	328.469	1686	0.285156	0.03125	215.68
2	181	2012-12-02	0	W	5	12	575822	6565430	328.469	1686	0.285156	0.03125	215.68
2	181	2012-11-16	NA	W	5	11	575822	6565430	328.469	1686	0.285156	0.03125	215.68
2	183	2013-03-07	0	W	5	3	551320	6580414	5234.78	2158	0.046875	0	0.88
2	183	2013-03-06	0	W	5	3	551320	6580414	5234.78	2158	0.046875	0	0.88
2	183	2013-03-02	0	W	5	3	551320	6580414	5234.78	2158	0.046875	0	0.88
2	183	2013-03-02	0	W	5	3	551320	6580414	5234.78	2158	0.046875	0	0.88
2	183	2013-03-02	0	W	5	3	551320	6580414	5234.78	2158	0.046875	0	0.88
2	183	2013-02-26	0	W	5	2	551320	6580414	5234.78	2158	0.046875	0	0.88
2	183	2013-02-11	0	W	5	2	551320	6580414	5234.78	2158	0.046875	0	0.88
2	183	2013-01-22	0	W	5	1	551320	6580414	5234.78	2158	0.046875	0	0.88
2	183	2013-01-20	0	W	5	1	551320	6580414	5234.78	2158	0.046875	0	0.88
2	183	2013-01-19	0	W	5	1	551320	6580414	5234.78	2158	0.046875	0	0.88
2	183	2013-01-18	0	W	5	1	551320	6580414	5234.78	2158	0.046875	0	0.88
2	183	2013-01-17	0	W	5	1	551320	6580414	5234.78	2158	0.046875	0	0.88
2	183	2013-01-12	0	W	5	1	551320	6580414	5234.78	2158	0.046875	0	0.88
2	183	2013-01-07	0	W	5	1	551320	6580414	5234.78	2158	0.046875	0	0.88
2	183	2012-12-09	0	W	5	12	551320	6580414	5234.78	2158	0.046875	0	0.88
2	183	2012-12-07	0	W	5	12	551320	6580414	5234.78	2158	0.046875	0	0.88
2	183	2012-12-02	0	W	5	12	551320	6580414	5234.78	2158	0.046875	0	0.88
2	184	2013-03-04	1	W	5	3	518420	6605639	2629.93	3013	0	0	308.36
2	184	2013-03-01	1	W	5	3	518420	6605639	2629.93	3013	0	0	308.36
2	184	2013-03-01	1	W	5	3	518420	6605639	2629.93	3013	0	0	308.36
2	184	2013-02-26	0	W	5	2	518420	6605639	2629.93	3013	0	0	308.36
2	184	2013-02-25	1	W	5	2	518420	6605639	2629.93	3013	0	0	308.36
2	184	2013-02-15	NA	W	5	2	518420	6605639	2629.93	3013	0	0	308.36
2	184	2013-02-06	1	W	5	2	518420	6605639	2629.93	3013	0	0	308.36
2	184	2013-01-07	0	W	5	1	518420	6605639	2629.93	3013	0	0	308.36
2	184	2013-01-01	0	W	5	1	518420	6605639	2629.93	3013	0	0	308.36
2	184	2012-12-11	0	W	5	12	518420	6605639	2629.93	3013	0	0	308.36
2	184	2012-12-11	0	W	5	12	518420	6605639	2629.93	3013	0	0	308.36
2	184	2012-12-04	0	W	5	12	518420	6605639	2629.93	3013	0	0	308.36
2	184	2012-12-01	0	W	5	12	518420	6605639	2629.93	3013	0	0	308.36
2	184	2012-11-30	NA	W	5	11	518420	6605639	2629.93	3013	0	0	308.36
2	184	2012-11-29	0	W	5	11	518420	6605639	2629.93	3013	0	0	308.36
2	184	2012-11-29	1	W	5	11	518420	6605639	2629.93	3013	0	0	308.36
2	184	2012-11-29	1	W	5	11	518420	6605639	2629.93	3013	0	0	308.36
2	184	2012-11-23	NA	W	5	11	518420	6605639	2629.93	3013	0	0	308.36
2	184	2012-11-22	1	W	5	11	518420	6605639	2629.93	3013	0	0	308.36
2	184	2012-11-19	0	W	5	11	518420	6605639	2629.93	3013	0	0	308.36
2	184	2012-11-18	0	W	5	11	518420	6605639	2629.93	3013	0	0	308.36
2	184	2012-11-16	0	W	5	11	518420	6605639	2629.93	3013	0	0	308.36
2	184	2012-11-13	0	W	5	11	518420	6605639	2629.93	3013	0	0	308.36
2	184	2012-11-11	1	W	5	11	518420	6605639	2629.93	3013	0	0	308.36
2	184	2012-11-08	0	W	5	11	518420	6605639	2629.93	3013	0	0	308.36
2	184	2012-11-07	0	W	5	11	518420	6605639	2629.93	3013	0	0	308.36
2	184	2012-11-05	0	W	5	11	518420	6605639	2629.93	3013	0	0	308.36
2	184	2012-10-31	0	W	5	10	518420	6605639	2629.93	3013	0	0	308.36
2	184	2012-10-30	NA	W	5	10	518420	6605639	2629.93	3013	0	0	308.36
2	186	2013-02-23	0	W	5	2	518460	6597545	275.389	2821	0.003906	0	22.6
2	186	2013-02-15	0	W	5	2	518460	6597545	275.389	2821	0.003906	0	22.6
2	186	2013-02-14	0	W	5	2	518460	6597545	275.389	2821	0.003906	0	22.6
2	186	2013-02-12	0	W	5	2	518460	6597545	275.389	2821	0.003906	0	22.6
2	186	2013-02-11	0	W	5	2	518460	6597545	275.389	2821	0.003906	0	22.6
2	186	2013-02-06	0	W	5	2	518460	6597545	275.389	2821	0.003906	0	22.6
2	186	2013-01-07	0	W	5	1	518460	6597545	275.389	2821	0.003906	0	22.6
2	189	2013-02-15	0	W	5	2	520386	6573221	4398.49	2052	0.089844	0	4.8
2	189	2013-02-14	0	W	5	2	520386	6573221	4398.49	2052	0.089844	0	4.8
2	189	2013-02-07	0	W	5	2	520386	6573221	4398.49	2052	0.089844	0	4.8
2	189	2013-02-05	0	W	5	2	520386	6573221	4398.49	2052	0.089844	0	4.8
2	189	2013-02-04	0	W	5	2	520386	6573221	4398.49	2052	0.089844	0	4.8
2	189	2012-12-04	0	W	5	12	520386	6573221	4398.49	2052	0.089844	0	4.8
4	192	2013-02-25	NA	W	5	2	592453	6630032	989.11	3613	0.089844	0.011719	72.09
4	192	2013-02-22	0	W	5	2	592453	6630032	989.11	3613	0.089844	0.011719	72.09
4	192	2013-02-21	0	W	5	2	592453	6630032	989.11	3613	0.089844	0.011719	72.09
4	193	2013-03-27	0	W	5	3	597815	6620476	1383.52	3326	0.079167	0.004167	18.24
4	193	2013-03-19	0	W	5	3	597815	6620476	1383.52	3326	0.079167	0.004167	18.24
4	193	2013-03-02	0	W	5	3	597815	6620476	1383.52	3326	0.079167	0.004167	18.24
4	193	2013-03-01	0	W	5	3	597815	6620476	1383.52	3326	0.079167	0.004167	18.24
4	193	2013-02-26	0	W	5	2	597815	6620476	1383.52	3326	0.079167	0.004167	18.24
4	193	2013-02-25	0	W	5	2	597815	6620476	1383.52	3326	0.079167	0.004167	18.24
4	193	2013-02-19	0	W	5	2	597815	6620476	1383.52	3326	0.079167	0.004167	18.24
4	193	2013-02-15	NA	W	5	2	597815	6620476	1383.52	3326	0.079167	0.004167	18.24
4	193	2013-02-13	0	W	5	2	597815	6620476	1383.52	3326	0.079167	0.004167	18.24
4	193	2013-02-13	0	W	5	2	597815	6620476	1383.52	3326	0.079167	0.004167	18.24
4	193	2013-02-12	0	W	5	2	597815	6620476	1383.52	3326	0.079167	0.004167	18.24
4	193	2013-02-09	0	W	5	2	597815	6620476	1383.52	3326	0.079167	0.004167	18.24
4	193	2013-02-09	0	W	5	2	597815	6620476	1383.52	3326	0.079167	0.004167	18.24
4	193	2013-02-09	0	W	5	2	597815	6620476	1383.52	3326	0.079167	0.004167	18.24
4	193	2013-02-05	0	W	5	2	597815	6620476	1383.52	3326	0.079167	0.004167	18.24
4	193	2013-01-31	0	W	5	1	597815	6620476	1383.52	3326	0.079167	0.004167	18.24
4	196	2013-03-26	0	W	5	3	612314	6644010	949.922	4003	0.253906	0.371094	310.04
4	197	2013-03-03	0	W	5	3	608674	6640483	2551.11	3906	0.097656	0.042969	1400.98
4	197	2013-02-21	0	W	5	2	608674	6640483	2551.11	3906	0.097656	0.042969	1400.98
4	197	2013-02-19	0	W	5	2	608674	6640483	2551.11	3906	0.097656	0.042969	1400.98
2	200	2013-03-31	0	W	5	3	554551	6596276	2281.12	2640	0.25	0	7.64
2	200	2013-03-24	0	W	5	3	554551	6596276	2281.12	2640	0.25	0	7.64
2	200	2013-03-17	1	W	5	3	554551	6596276	2281.12	2640	0.25	0	7.64
2	200	2013-03-13	NA	W	5	3	554551	6596276	2281.12	2640	0.25	0	7.64
2	200	2013-03-13	0	W	5	3	554551	6596276	2281.12	2640	0.25	0	7.64
2	200	2013-03-13	0	W	5	3	554551	6596276	2281.12	2640	0.25	0	7.64
2	200	2013-03-05	0	W	5	3	554551	6596276	2281.12	2640	0.25	0	7.64
2	200	2013-03-04	1	W	5	3	554551	6596276	2281.12	2640	0.25	0	7.64
2	200	2013-03-02	NA	W	5	3	554551	6596276	2281.12	2640	0.25	0	7.64
2	200	2013-03-02	0	W	5	3	554551	6596276	2281.12	2640	0.25	0	7.64
2	200	2013-02-25	1	W	5	2	554551	6596276	2281.12	2640	0.25	0	7.64
2	200	2013-02-18	1	W	5	2	554551	6596276	2281.12	2640	0.25	0	7.64
4	206	2013-03-25	0	W	5	3	616105	6628113	3907.76	3428	0	0	87.96
4	206	2013-03-21	0	W	5	3	616105	6628113	3907.76	3428	0	0	87.96
4	206	2013-03-19	0	W	5	3	616105	6628113	3907.76	3428	0	0	87.96
4	206	2013-03-18	0	W	5	3	616105	6628113	3907.76	3428	0	0	87.96
4	208	2013-03-25	0	W	5	3	616166	6628378	3912.09	3524	0	0	9.52
4	208	2013-03-24	0	W	5	3	616166	6628378	3912.09	3524	0	0	9.52
4	208	2013-03-21	0	W	5	3	616166	6628378	3912.09	3524	0	0	9.52
4	208	2013-03-18	0	W	5	3	616166	6628378	3912.09	3524	0	0	9.52
2	210	2013-03-31	0	W	5	3	506382	6616534	11764.2	3393	0.015625	0	5.52
2	210	2013-03-28	0	W	5	3	506382	6616534	11764.2	3393	0.015625	0	5.52
2	210	2013-03-14	0	W	5	3	506382	6616534	11764.2	3393	0.015625	0	5.52
2	210	2013-03-09	0	W	5	3	506382	6616534	11764.2	3393	0.015625	0	5.52
2	210	2013-03-03	NA	W	5	3	506382	6616534	11764.2	3393	0.015625	0	5.52
2	210	2013-02-26	0	W	5	2	506382	6616534	11764.2	3393	0.015625	0	5.52
2	210	2013-02-26	0	W	5	2	506382	6616534	11764.2	3393	0.015625	0	5.52
2	210	2013-02-25	NA	W	5	2	506382	6616534	11764.2	3393	0.015625	0	5.52
2	210	2013-02-21	0	W	5	2	506382	6616534	11764.2	3393	0.015625	0	5.52
2	210	2013-02-08	0	W	5	2	506382	6616534	11764.2	3393	0.015625	0	5.52
2	210	2013-02-06	0	W	5	2	506382	6616534	11764.2	3393	0.015625	0	5.52
2	210	2013-01-26	0	W	5	1	506382	6616534	11764.2	3393	0.015625	0	5.52
2	210	2013-01-26	0	W	5	1	506382	6616534	11764.2	3393	0.015625	0	5.52
2	210	2013-01-24	0	W	5	1	506382	6616534	11764.2	3393	0.015625	0	5.52
2	210	2013-01-21	0	W	5	1	506382	6616534	11764.2	3393	0.015625	0	5.52
2	210	2013-01-09	0	W	5	1	506382	6616534	11764.2	3393	0.015625	0	5.52
2	210	2013-01-07	0	W	5	1	506382	6616534	11764.2	3393	0.015625	0	5.52
2	210	2013-01-01	0	W	5	1	506382	6616534	11764.2	3393	0.015625	0	5.52
4	3	2013-09-11	0	S	6	9	616712	6641112	1192.67	3909	0.140625	0.011719	65.8
4	3	2013-08-28	0	S	6	8	616712	6641112	1192.67	3909	0.140625	0.011719	65.8
4	3	2013-08-26	NA	S	6	8	616712	6641112	1192.67	3909	0.140625	0.011719	65.8
4	3	2013-08-23	NA	S	6	8	616712	6641112	1192.67	3909	0.140625	0.011719	65.8
4	3	2013-08-07	NA	S	6	8	616712	6641112	1192.67	3909	0.140625	0.011719	65.8
4	3	2013-07-18	0	S	6	7	616712	6641112	1192.67	3909	0.140625	0.011719	65.8
4	3	2013-07-18	NA	S	6	7	616712	6641112	1192.67	3909	0.140625	0.011719	65.8
4	3	2013-07-10	NA	S	6	7	616712	6641112	1192.67	3909	0.140625	0.011719	65.8
4	3	2013-06-25	NA	S	6	6	616712	6641112	1192.67	3909	0.140625	0.011719	65.8
4	3	2013-06-11	NA	S	6	6	616712	6641112	1192.67	3909	0.140625	0.011719	65.8
4	3	2013-06-07	NA	S	6	6	616712	6641112	1192.67	3909	0.140625	0.011719	65.8
4	3	2013-05-06	0	S	6	5	616712	6641112	1192.67	3909	0.140625	0.011719	65.8
4	3	2013-04-28	0	S	6	4	616712	6641112	1192.67	3909	0.140625	0.011719	65.8
4	3	2013-04-26	0	S	6	4	616712	6641112	1192.67	3909	0.140625	0.011719	65.8
4	4	2013-08-28	0	S	6	8	604587	6634732	436.189	3713	0.008333	0	1133.84
4	4	2013-08-28	0	S	6	8	604587	6634732	436.189	3713	0.008333	0	1133.84
4	4	2013-08-26	0	S	6	8	604587	6634732	436.189	3713	0.008333	0	1133.84
4	4	2013-08-21	0	S	6	8	604587	6634732	436.189	3713	0.008333	0	1133.84
4	4	2013-08-21	0	S	6	8	604587	6634732	436.189	3713	0.008333	0	1133.84
4	4	2013-08-14	0	S	6	8	604587	6634732	436.189	3713	0.008333	0	1133.84
4	4	2013-08-11	0	S	6	8	604587	6634732	436.189	3713	0.008333	0	1133.84
4	4	2013-08-10	0	S	6	8	604587	6634732	436.189	3713	0.008333	0	1133.84
4	4	2013-07-08	0	S	6	7	604587	6634732	436.189	3713	0.008333	0	1133.84
4	4	2013-07-07	0	S	6	7	604587	6634732	436.189	3713	0.008333	0	1133.84
4	4	2013-07-06	0	S	6	7	604587	6634732	436.189	3713	0.008333	0	1133.84
4	4	2013-07-02	0	S	6	7	604587	6634732	436.189	3713	0.008333	0	1133.84
4	4	2013-06-28	0	S	6	6	604587	6634732	436.189	3713	0.008333	0	1133.84
4	4	2013-06-28	0	S	6	6	604587	6634732	436.189	3713	0.008333	0	1133.84
4	4	2013-06-26	0	S	6	6	604587	6634732	436.189	3713	0.008333	0	1133.84
4	4	2013-06-25	0	S	6	6	604587	6634732	436.189	3713	0.008333	0	1133.84
4	4	2013-06-24	NA	S	6	6	604587	6634732	436.189	3713	0.008333	0	1133.84
4	4	2013-06-24	1	S	6	6	604587	6634732	436.189	3713	0.008333	0	1133.84
4	4	2013-06-24	NA	S	6	6	604587	6634732	436.189	3713	0.008333	0	1133.84
4	4	2013-06-24	0	S	6	6	604587	6634732	436.189	3713	0.008333	0	1133.84
4	4	2013-06-24	0	S	6	6	604587	6634732	436.189	3713	0.008333	0	1133.84
4	4	2013-06-23	0	S	6	6	604587	6634732	436.189	3713	0.008333	0	1133.84
4	4	2013-06-23	NA	S	6	6	604587	6634732	436.189	3713	0.008333	0	1133.84
4	4	2013-06-23	1	S	6	6	604587	6634732	436.189	3713	0.008333	0	1133.84
4	4	2013-06-23	NA	S	6	6	604587	6634732	436.189	3713	0.008333	0	1133.84
4	4	2013-06-23	0	S	6	6	604587	6634732	436.189	3713	0.008333	0	1133.84
4	4	2013-06-22	0	S	6	6	604587	6634732	436.189	3713	0.008333	0	1133.84
4	4	2013-06-22	NA	S	6	6	604587	6634732	436.189	3713	0.008333	0	1133.84
4	4	2013-06-21	0	S	6	6	604587	6634732	436.189	3713	0.008333	0	1133.84
4	4	2013-06-21	0	S	6	6	604587	6634732	436.189	3713	0.008333	0	1133.84
4	4	2013-06-21	NA	S	6	6	604587	6634732	436.189	3713	0.008333	0	1133.84
4	4	2013-06-21	0	S	6	6	604587	6634732	436.189	3713	0.008333	0	1133.84
4	4	2013-06-20	0	S	6	6	604587	6634732	436.189	3713	0.008333	0	1133.84
4	4	2013-06-20	0	S	6	6	604587	6634732	436.189	3713	0.008333	0	1133.84
4	4	2013-06-20	0	S	6	6	604587	6634732	436.189	3713	0.008333	0	1133.84
4	4	2013-06-20	0	S	6	6	604587	6634732	436.189	3713	0.008333	0	1133.84
4	4	2013-06-20	0	S	6	6	604587	6634732	436.189	3713	0.008333	0	1133.84
4	4	2013-06-19	0	S	6	6	604587	6634732	436.189	3713	0.008333	0	1133.84
4	4	2013-06-19	0	S	6	6	604587	6634732	436.189	3713	0.008333	0	1133.84
4	4	2013-06-19	0	S	6	6	604587	6634732	436.189	3713	0.008333	0	1133.84
4	4	2013-06-19	0	S	6	6	604587	6634732	436.189	3713	0.008333	0	1133.84
4	4	2013-06-19	0	S	6	6	604587	6634732	436.189	3713	0.008333	0	1133.84
4	4	2013-06-19	0	S	6	6	604587	6634732	436.189	3713	0.008333	0	1133.84
4	4	2013-06-19	0	S	6	6	604587	6634732	436.189	3713	0.008333	0	1133.84
4	4	2013-06-18	0	S	6	6	604587	6634732	436.189	3713	0.008333	0	1133.84
4	4	2013-06-18	0	S	6	6	604587	6634732	436.189	3713	0.008333	0	1133.84
4	4	2013-06-18	0	S	6	6	604587	6634732	436.189	3713	0.008333	0	1133.84
4	4	2013-06-18	0	S	6	6	604587	6634732	436.189	3713	0.008333	0	1133.84
4	4	2013-06-18	NA	S	6	6	604587	6634732	436.189	3713	0.008333	0	1133.84
4	4	2013-06-17	0	S	6	6	604587	6634732	436.189	3713	0.008333	0	1133.84
4	4	2013-06-17	0	S	6	6	604587	6634732	436.189	3713	0.008333	0	1133.84
4	4	2013-06-17	0	S	6	6	604587	6634732	436.189	3713	0.008333	0	1133.84
4	4	2013-06-16	0	S	6	6	604587	6634732	436.189	3713	0.008333	0	1133.84
4	4	2013-06-16	0	S	6	6	604587	6634732	436.189	3713	0.008333	0	1133.84
4	4	2013-06-16	0	S	6	6	604587	6634732	436.189	3713	0.008333	0	1133.84
4	4	2013-06-16	0	S	6	6	604587	6634732	436.189	3713	0.008333	0	1133.84
4	4	2013-06-16	0	S	6	6	604587	6634732	436.189	3713	0.008333	0	1133.84
4	4	2013-06-16	0	S	6	6	604587	6634732	436.189	3713	0.008333	0	1133.84
4	4	2013-06-16	0	S	6	6	604587	6634732	436.189	3713	0.008333	0	1133.84
4	4	2013-06-16	0	S	6	6	604587	6634732	436.189	3713	0.008333	0	1133.84
4	4	2013-06-15	0	S	6	6	604587	6634732	436.189	3713	0.008333	0	1133.84
4	4	2013-06-15	0	S	6	6	604587	6634732	436.189	3713	0.008333	0	1133.84
4	4	2013-06-15	0	S	6	6	604587	6634732	436.189	3713	0.008333	0	1133.84
4	4	2013-06-15	0	S	6	6	604587	6634732	436.189	3713	0.008333	0	1133.84
4	4	2013-06-14	0	S	6	6	604587	6634732	436.189	3713	0.008333	0	1133.84
4	4	2013-06-14	0	S	6	6	604587	6634732	436.189	3713	0.008333	0	1133.84
4	4	2013-06-14	0	S	6	6	604587	6634732	436.189	3713	0.008333	0	1133.84
4	4	2013-06-14	NA	S	6	6	604587	6634732	436.189	3713	0.008333	0	1133.84
4	4	2013-06-14	0	S	6	6	604587	6634732	436.189	3713	0.008333	0	1133.84
4	4	2013-06-14	0	S	6	6	604587	6634732	436.189	3713	0.008333	0	1133.84
4	4	2013-06-14	0	S	6	6	604587	6634732	436.189	3713	0.008333	0	1133.84
4	4	2013-06-13	0	S	6	6	604587	6634732	436.189	3713	0.008333	0	1133.84
4	4	2013-06-13	0	S	6	6	604587	6634732	436.189	3713	0.008333	0	1133.84
4	4	2013-06-13	0	S	6	6	604587	6634732	436.189	3713	0.008333	0	1133.84
4	4	2013-06-13	0	S	6	6	604587	6634732	436.189	3713	0.008333	0	1133.84
4	4	2013-06-13	0	S	6	6	604587	6634732	436.189	3713	0.008333	0	1133.84
4	4	2013-06-12	0	S	6	6	604587	6634732	436.189	3713	0.008333	0	1133.84
4	4	2013-06-12	0	S	6	6	604587	6634732	436.189	3713	0.008333	0	1133.84
4	4	2013-06-12	0	S	6	6	604587	6634732	436.189	3713	0.008333	0	1133.84
4	4	2013-06-12	0	S	6	6	604587	6634732	436.189	3713	0.008333	0	1133.84
4	4	2013-06-12	0	S	6	6	604587	6634732	436.189	3713	0.008333	0	1133.84
4	4	2013-06-12	0	S	6	6	604587	6634732	436.189	3713	0.008333	0	1133.84
4	4	2013-06-11	0	S	6	6	604587	6634732	436.189	3713	0.008333	0	1133.84
4	4	2013-06-11	0	S	6	6	604587	6634732	436.189	3713	0.008333	0	1133.84
4	4	2013-06-11	0	S	6	6	604587	6634732	436.189	3713	0.008333	0	1133.84
4	4	2013-06-11	0	S	6	6	604587	6634732	436.189	3713	0.008333	0	1133.84
4	4	2013-06-11	0	S	6	6	604587	6634732	436.189	3713	0.008333	0	1133.84
4	4	2013-06-11	0	S	6	6	604587	6634732	436.189	3713	0.008333	0	1133.84
4	4	2013-06-11	0	S	6	6	604587	6634732	436.189	3713	0.008333	0	1133.84
4	4	2013-06-10	0	S	6	6	604587	6634732	436.189	3713	0.008333	0	1133.84
4	4	2013-06-10	0	S	6	6	604587	6634732	436.189	3713	0.008333	0	1133.84
4	4	2013-06-10	0	S	6	6	604587	6634732	436.189	3713	0.008333	0	1133.84
4	4	2013-06-10	0	S	6	6	604587	6634732	436.189	3713	0.008333	0	1133.84
4	4	2013-06-10	0	S	6	6	604587	6634732	436.189	3713	0.008333	0	1133.84
4	4	2013-06-10	0	S	6	6	604587	6634732	436.189	3713	0.008333	0	1133.84
4	4	2013-06-09	0	S	6	6	604587	6634732	436.189	3713	0.008333	0	1133.84
4	4	2013-06-09	0	S	6	6	604587	6634732	436.189	3713	0.008333	0	1133.84
4	4	2013-06-09	0	S	6	6	604587	6634732	436.189	3713	0.008333	0	1133.84
4	4	2013-06-09	0	S	6	6	604587	6634732	436.189	3713	0.008333	0	1133.84
4	4	2013-06-09	0	S	6	6	604587	6634732	436.189	3713	0.008333	0	1133.84
4	4	2013-06-09	0	S	6	6	604587	6634732	436.189	3713	0.008333	0	1133.84
4	4	2013-06-09	0	S	6	6	604587	6634732	436.189	3713	0.008333	0	1133.84
4	4	2013-06-09	0	S	6	6	604587	6634732	436.189	3713	0.008333	0	1133.84
4	4	2013-06-09	0	S	6	6	604587	6634732	436.189	3713	0.008333	0	1133.84
4	4	2013-06-09	0	S	6	6	604587	6634732	436.189	3713	0.008333	0	1133.84
4	4	2013-06-09	NA	S	6	6	604587	6634732	436.189	3713	0.008333	0	1133.84
4	4	2013-06-08	0	S	6	6	604587	6634732	436.189	3713	0.008333	0	1133.84
4	4	2013-06-08	0	S	6	6	604587	6634732	436.189	3713	0.008333	0	1133.84
4	4	2013-06-08	0	S	6	6	604587	6634732	436.189	3713	0.008333	0	1133.84
4	4	2013-06-08	NA	S	6	6	604587	6634732	436.189	3713	0.008333	0	1133.84
4	4	2013-06-08	NA	S	6	6	604587	6634732	436.189	3713	0.008333	0	1133.84
4	4	2013-06-07	0	S	6	6	604587	6634732	436.189	3713	0.008333	0	1133.84
4	4	2013-06-07	0	S	6	6	604587	6634732	436.189	3713	0.008333	0	1133.84
4	4	2013-06-07	0	S	6	6	604587	6634732	436.189	3713	0.008333	0	1133.84
4	4	2013-06-07	0	S	6	6	604587	6634732	436.189	3713	0.008333	0	1133.84
4	4	2013-06-07	0	S	6	6	604587	6634732	436.189	3713	0.008333	0	1133.84
4	4	2013-06-07	0	S	6	6	604587	6634732	436.189	3713	0.008333	0	1133.84
4	4	2013-06-07	0	S	6	6	604587	6634732	436.189	3713	0.008333	0	1133.84
4	4	2013-06-07	0	S	6	6	604587	6634732	436.189	3713	0.008333	0	1133.84
4	4	2013-06-07	0	S	6	6	604587	6634732	436.189	3713	0.008333	0	1133.84
4	4	2013-06-07	0	S	6	6	604587	6634732	436.189	3713	0.008333	0	1133.84
4	4	2013-06-06	0	S	6	6	604587	6634732	436.189	3713	0.008333	0	1133.84
4	4	2013-06-06	0	S	6	6	604587	6634732	436.189	3713	0.008333	0	1133.84
4	4	2013-06-06	0	S	6	6	604587	6634732	436.189	3713	0.008333	0	1133.84
4	4	2013-06-06	0	S	6	6	604587	6634732	436.189	3713	0.008333	0	1133.84
4	4	2013-06-06	0	S	6	6	604587	6634732	436.189	3713	0.008333	0	1133.84
4	4	2013-06-05	0	S	6	6	604587	6634732	436.189	3713	0.008333	0	1133.84
4	4	2013-06-04	NA	S	6	6	604587	6634732	436.189	3713	0.008333	0	1133.84
4	4	2013-06-04	0	S	6	6	604587	6634732	436.189	3713	0.008333	0	1133.84
4	4	2013-06-04	0	S	6	6	604587	6634732	436.189	3713	0.008333	0	1133.84
4	4	2013-06-04	0	S	6	6	604587	6634732	436.189	3713	0.008333	0	1133.84
4	4	2013-06-03	NA	S	6	6	604587	6634732	436.189	3713	0.008333	0	1133.84
4	4	2013-06-03	0	S	6	6	604587	6634732	436.189	3713	0.008333	0	1133.84
4	4	2013-06-03	0	S	6	6	604587	6634732	436.189	3713	0.008333	0	1133.84
4	4	2013-06-03	0	S	6	6	604587	6634732	436.189	3713	0.008333	0	1133.84
4	4	2013-06-03	0	S	6	6	604587	6634732	436.189	3713	0.008333	0	1133.84
4	4	2013-06-02	0	S	6	6	604587	6634732	436.189	3713	0.008333	0	1133.84
4	4	2013-06-02	0	S	6	6	604587	6634732	436.189	3713	0.008333	0	1133.84
4	4	2013-06-02	NA	S	6	6	604587	6634732	436.189	3713	0.008333	0	1133.84
4	4	2013-06-01	NA	S	6	6	604587	6634732	436.189	3713	0.008333	0	1133.84
4	4	2013-06-01	NA	S	6	6	604587	6634732	436.189	3713	0.008333	0	1133.84
4	4	2013-06-01	0	S	6	6	604587	6634732	436.189	3713	0.008333	0	1133.84
4	4	2013-06-01	0	S	6	6	604587	6634732	436.189	3713	0.008333	0	1133.84
4	4	2013-06-01	0	S	6	6	604587	6634732	436.189	3713	0.008333	0	1133.84
4	4	2013-05-31	0	S	6	5	604587	6634732	436.189	3713	0.008333	0	1133.84
4	4	2013-05-31	0	S	6	5	604587	6634732	436.189	3713	0.008333	0	1133.84
4	4	2013-05-31	0	S	6	5	604587	6634732	436.189	3713	0.008333	0	1133.84
4	4	2013-05-31	0	S	6	5	604587	6634732	436.189	3713	0.008333	0	1133.84
4	4	2013-05-31	0	S	6	5	604587	6634732	436.189	3713	0.008333	0	1133.84
4	4	2013-05-31	NA	S	6	5	604587	6634732	436.189	3713	0.008333	0	1133.84
4	4	2013-05-30	0	S	6	5	604587	6634732	436.189	3713	0.008333	0	1133.84
4	4	2013-05-30	NA	S	6	5	604587	6634732	436.189	3713	0.008333	0	1133.84
4	4	2013-05-30	0	S	6	5	604587	6634732	436.189	3713	0.008333	0	1133.84
4	4	2013-05-30	0	S	6	5	604587	6634732	436.189	3713	0.008333	0	1133.84
4	4	2013-05-30	1	S	6	5	604587	6634732	436.189	3713	0.008333	0	1133.84
4	4	2013-05-30	0	S	6	5	604587	6634732	436.189	3713	0.008333	0	1133.84
4	4	2013-05-30	NA	S	6	5	604587	6634732	436.189	3713	0.008333	0	1133.84
4	4	2013-05-30	0	S	6	5	604587	6634732	436.189	3713	0.008333	0	1133.84
4	4	2013-05-29	0	S	6	5	604587	6634732	436.189	3713	0.008333	0	1133.84
4	4	2013-05-29	0	S	6	5	604587	6634732	436.189	3713	0.008333	0	1133.84
4	4	2013-05-29	0	S	6	5	604587	6634732	436.189	3713	0.008333	0	1133.84
4	4	2013-05-29	0	S	6	5	604587	6634732	436.189	3713	0.008333	0	1133.84
4	4	2013-05-28	0	S	6	5	604587	6634732	436.189	3713	0.008333	0	1133.84
4	4	2013-05-28	NA	S	6	5	604587	6634732	436.189	3713	0.008333	0	1133.84
4	4	2013-05-28	0	S	6	5	604587	6634732	436.189	3713	0.008333	0	1133.84
4	4	2013-05-28	NA	S	6	5	604587	6634732	436.189	3713	0.008333	0	1133.84
4	4	2013-05-28	NA	S	6	5	604587	6634732	436.189	3713	0.008333	0	1133.84
4	4	2013-05-28	0	S	6	5	604587	6634732	436.189	3713	0.008333	0	1133.84
4	4	2013-05-28	NA	S	6	5	604587	6634732	436.189	3713	0.008333	0	1133.84
4	4	2013-05-28	NA	S	6	5	604587	6634732	436.189	3713	0.008333	0	1133.84
4	4	2013-05-28	0	S	6	5	604587	6634732	436.189	3713	0.008333	0	1133.84
4	4	2013-05-27	NA	S	6	5	604587	6634732	436.189	3713	0.008333	0	1133.84
4	4	2013-05-27	0	S	6	5	604587	6634732	436.189	3713	0.008333	0	1133.84
4	4	2013-05-27	NA	S	6	5	604587	6634732	436.189	3713	0.008333	0	1133.84
4	4	2013-05-27	NA	S	6	5	604587	6634732	436.189	3713	0.008333	0	1133.84
4	4	2013-05-27	NA	S	6	5	604587	6634732	436.189	3713	0.008333	0	1133.84
4	4	2013-05-27	NA	S	6	5	604587	6634732	436.189	3713	0.008333	0	1133.84
4	4	2013-05-27	0	S	6	5	604587	6634732	436.189	3713	0.008333	0	1133.84
4	4	2013-05-27	NA	S	6	5	604587	6634732	436.189	3713	0.008333	0	1133.84
4	4	2013-05-26	0	S	6	5	604587	6634732	436.189	3713	0.008333	0	1133.84
4	4	2013-05-26	NA	S	6	5	604587	6634732	436.189	3713	0.008333	0	1133.84
4	4	2013-05-26	NA	S	6	5	604587	6634732	436.189	3713	0.008333	0	1133.84
4	4	2013-05-26	NA	S	6	5	604587	6634732	436.189	3713	0.008333	0	1133.84
4	4	2013-05-26	0	S	6	5	604587	6634732	436.189	3713	0.008333	0	1133.84
4	4	2013-05-25	NA	S	6	5	604587	6634732	436.189	3713	0.008333	0	1133.84
4	4	2013-05-25	0	S	6	5	604587	6634732	436.189	3713	0.008333	0	1133.84
4	4	2013-05-25	NA	S	6	5	604587	6634732	436.189	3713	0.008333	0	1133.84
4	4	2013-05-25	0	S	6	5	604587	6634732	436.189	3713	0.008333	0	1133.84
4	4	2013-05-25	NA	S	6	5	604587	6634732	436.189	3713	0.008333	0	1133.84
4	4	2013-05-25	NA	S	6	5	604587	6634732	436.189	3713	0.008333	0	1133.84
4	4	2013-05-24	NA	S	6	5	604587	6634732	436.189	3713	0.008333	0	1133.84
4	4	2013-05-24	0	S	6	5	604587	6634732	436.189	3713	0.008333	0	1133.84
4	4	2013-05-24	0	S	6	5	604587	6634732	436.189	3713	0.008333	0	1133.84
4	4	2013-05-24	NA	S	6	5	604587	6634732	436.189	3713	0.008333	0	1133.84
4	4	2013-05-23	NA	S	6	5	604587	6634732	436.189	3713	0.008333	0	1133.84
4	4	2013-05-23	NA	S	6	5	604587	6634732	436.189	3713	0.008333	0	1133.84
4	4	2013-05-23	NA	S	6	5	604587	6634732	436.189	3713	0.008333	0	1133.84
4	4	2013-05-23	0	S	6	5	604587	6634732	436.189	3713	0.008333	0	1133.84
4	4	2013-05-23	0	S	6	5	604587	6634732	436.189	3713	0.008333	0	1133.84
4	4	2013-05-21	0	S	6	5	604587	6634732	436.189	3713	0.008333	0	1133.84
4	4	2013-05-21	NA	S	6	5	604587	6634732	436.189	3713	0.008333	0	1133.84
4	4	2013-05-21	1	S	6	5	604587	6634732	436.189	3713	0.008333	0	1133.84
4	4	2013-05-21	0	S	6	5	604587	6634732	436.189	3713	0.008333	0	1133.84
4	4	2013-05-21	0	S	6	5	604587	6634732	436.189	3713	0.008333	0	1133.84
4	4	2013-05-21	NA	S	6	5	604587	6634732	436.189	3713	0.008333	0	1133.84
4	4	2013-05-20	0	S	6	5	604587	6634732	436.189	3713	0.008333	0	1133.84
4	4	2013-05-19	NA	S	6	5	604587	6634732	436.189	3713	0.008333	0	1133.84
4	4	2013-05-18	0	S	6	5	604587	6634732	436.189	3713	0.008333	0	1133.84
4	4	2013-05-18	0	S	6	5	604587	6634732	436.189	3713	0.008333	0	1133.84
4	4	2013-05-17	1	S	6	5	604587	6634732	436.189	3713	0.008333	0	1133.84
4	4	2013-05-17	0	S	6	5	604587	6634732	436.189	3713	0.008333	0	1133.84
4	4	2013-05-17	1	S	6	5	604587	6634732	436.189	3713	0.008333	0	1133.84
4	4	2013-05-17	1	S	6	5	604587	6634732	436.189	3713	0.008333	0	1133.84
4	4	2013-05-15	NA	S	6	5	604587	6634732	436.189	3713	0.008333	0	1133.84
4	4	2013-05-15	0	S	6	5	604587	6634732	436.189	3713	0.008333	0	1133.84
4	4	2013-05-15	NA	S	6	5	604587	6634732	436.189	3713	0.008333	0	1133.84
4	4	2013-05-14	1	S	6	5	604587	6634732	436.189	3713	0.008333	0	1133.84
4	4	2013-05-14	NA	S	6	5	604587	6634732	436.189	3713	0.008333	0	1133.84
4	4	2013-05-12	NA	S	6	5	604587	6634732	436.189	3713	0.008333	0	1133.84
4	4	2013-05-11	1	S	6	5	604587	6634732	436.189	3713	0.008333	0	1133.84
4	4	2013-05-10	1	S	6	5	604587	6634732	436.189	3713	0.008333	0	1133.84
4	4	2013-05-08	0	S	6	5	604587	6634732	436.189	3713	0.008333	0	1133.84
4	4	2013-05-08	0	S	6	5	604587	6634732	436.189	3713	0.008333	0	1133.84
4	4	2013-05-08	1	S	6	5	604587	6634732	436.189	3713	0.008333	0	1133.84
4	4	2013-05-05	1	S	6	5	604587	6634732	436.189	3713	0.008333	0	1133.84
4	4	2013-05-04	NA	S	6	5	604587	6634732	436.189	3713	0.008333	0	1133.84
4	4	2013-05-04	0	S	6	5	604587	6634732	436.189	3713	0.008333	0	1133.84
4	4	2013-05-03	NA	S	6	5	604587	6634732	436.189	3713	0.008333	0	1133.84
4	4	2013-05-02	1	S	6	5	604587	6634732	436.189	3713	0.008333	0	1133.84
4	4	2013-05-02	NA	S	6	5	604587	6634732	436.189	3713	0.008333	0	1133.84
4	4	2013-05-02	1	S	6	5	604587	6634732	436.189	3713	0.008333	0	1133.84
4	4	2013-05-02	1	S	6	5	604587	6634732	436.189	3713	0.008333	0	1133.84
4	4	2013-05-02	1	S	6	5	604587	6634732	436.189	3713	0.008333	0	1133.84
4	4	2013-05-02	1	S	6	5	604587	6634732	436.189	3713	0.008333	0	1133.84
4	4	2013-05-02	1	S	6	5	604587	6634732	436.189	3713	0.008333	0	1133.84
4	4	2013-05-02	1	S	6	5	604587	6634732	436.189	3713	0.008333	0	1133.84
4	4	2013-05-01	1	S	6	5	604587	6634732	436.189	3713	0.008333	0	1133.84
4	4	2013-05-01	1	S	6	5	604587	6634732	436.189	3713	0.008333	0	1133.84
4	4	2013-05-01	NA	S	6	5	604587	6634732	436.189	3713	0.008333	0	1133.84
[truncated: 4,578 more rows]
